# Supplementary material for: miRNA Expression Signatures Induced by Chicken Astrovirus Infection in Chickens
Source: Int J Mol Sci. 2023 Oct 12;24(20):15128. doi: 10.3390/ijms242015128 (PMC10606767; doi:10.3390/ijms242015128)
Supplement: Supplementary file 1 [file ijms-24-15128-s001.zip › Supplementary File S1.xlsx]

## Sheet: miRDB target prediction data_PM
Target Rank	Target Score	miRNA Name	Gene ID	Gene Symbol	Transcript Accession	Gene Description
1	100	gga-miR-101-2-5p	415762	TSHZ3	XM_015292483	teashirt zinc finger homeobox 3
2	100	gga-miR-106-5p	421265	FBXO48	XM_419336	F-box protein 48
3	100	gga-miR-106-5p	419318	RAB22A	NM_001030867	RAB22A, member RAS oncogene family
4	100	gga-miR-106-5p	424049	STK17B	NM_001031249	serine/threonine kinase 17b
5	100	gga-miR-106-5p	771589	ITPRIPL2	XM_003642123	inositol 1,4,5-trisphosphate receptor interacting protein like 2
6	100	gga-let-7l-5p	415791	CA7	XM_414152	carbonic anhydrase 7
7	100	gga-let-7l-5p	415535	IGDCC3	XM_413904	immunoglobulin superfamily DCC subclass member 3
8	100	gga-let-7l-5p	429028	FIGN	XM_004942817	fidgetin, microtubule severing factor
9	100	gga-let-7l-5p	100859297	ARID3B	XM_015278743	AT-rich interaction domain 3B
10	100	gga-let-7l-5p	420617	IGF2BP3	NM_001006359	insulin like growth factor 2 mRNA binding protein 3
11	100	gga-miR-103-3p	416352	JAKMIP2	XM_004945058	janus kinase and microtubule interacting protein 2
12	100	gga-miR-103-3p	420905	ZCCHC2	XM_015282199	zinc finger CCHC-type containing 2
13	100	gga-miR-103-3p	107049580	LOC107049580	XM_015273309	bolA-like protein 1
14	100	gga-let-7b	415791	CA7	XM_414152	carbonic anhydrase 7
15	100	gga-let-7b	415535	IGDCC3	XM_413904	immunoglobulin superfamily DCC subclass member 3
16	100	gga-let-7b	429028	FIGN	XM_004942817	fidgetin, microtubule severing factor
17	100	gga-let-7b	100859297	ARID3B	XM_015278743	AT-rich interaction domain 3B
18	100	gga-let-7b	420617	IGF2BP3	NM_001006359	insulin like growth factor 2 mRNA binding protein 3
19	100	gga-miR-125b-5p	415407	PRTG	NM_001030548	protogenin
20	100	gga-let-7i	415791	CA7	XM_414152	carbonic anhydrase 7
21	100	gga-let-7i	415535	IGDCC3	XM_413904	immunoglobulin superfamily DCC subclass member 3
22	100	gga-let-7i	429028	FIGN	XM_004942817	fidgetin, microtubule severing factor
23	100	gga-let-7i	100859297	ARID3B	XM_015278743	AT-rich interaction domain 3B
24	100	gga-let-7i	420617	IGF2BP3	NM_001006359	insulin like growth factor 2 mRNA binding protein 3
25	100	gga-let-7g-3p	419951	TANC2	XM_004948528	tetratricopeptide repeat, ankyrin repeat and coiled-coil containing 2
26	100	gga-let-7g-3p	424912	BCL6	XM_015291406	B-cell CLL/lymphoma 6
27	100	gga-let-7g-3p	421622	TAB2	XM_419660	TGF-beta activated kinase 1 (MAP3K7) binding protein 2
28	100	gga-miR-126-5p	768444	CACNA2D1	NM_001177322	calcium voltage-gated channel auxiliary subunit alpha2delta 1
29	100	gga-miR-126-5p	429400	HOXC12	XM_426957	homeobox C12
30	100	gga-miR-126-5p	395687	LSAMP	NM_204874	limbic system-associated membrane protein
31	100	gga-miR-126-5p	428459	ARPP21	XM_015281698	cAMP regulated phosphoprotein 21
32	100	gga-miR-126-5p	414837	THBS2	XM_015284051	thrombospondin 2
33	100	gga-miR-126-5p	428208	HIVEP3	XM_004947684	human immunodeficiency virus type I enhancer binding protein 3
34	100	gga-miR-126-5p	423471	TRAF3	XM_015287820	TNF receptor associated factor 3
35	100	gga-miR-126-5p	395107	FGFRL1	NM_204456	fibroblast growth factor receptor like 1
36	100	gga-miR-126-5p	416793	FBRSL1	XM_015275669	fibrosin-like 1
37	100	gga-miR-126-5p	417358	RHBDF2	XM_004946116	rhomboid 5 homolog 2
38	100	gga-miR-126-5p	427470	FAM240B	NM_001195438	family with sequence similarity 240 member B
39	100	gga-miR-126-5p	417632	YPEL2	NM_001007847	yippee like 2
40	100	gga-miR-126-5p	427718	LIF	XM_425293	LIF, interleukin 6 family cytokine
41	100	gga-miR-126-5p	771397	NKX2-8	XM_015287656	NK2 homeobox 8
42	100	gga-miR-126-5p	395509	PDGFRA	XM_015285414	platelet-derived growth factor receptor, alpha polypeptide
43	100	gga-miR-126-5p	419999	PIP4K2B	XM_015299519	phosphatidylinositol-5-phosphate 4-kinase type 2 beta
44	100	gga-miR-126-5p	395450	NTM	XM_015297954	neurotrimin
45	100	gga-miR-126-5p	416350	PPP2R2B	XM_015294054	protein phosphatase 2 regulatory subunit Bbeta
46	100	gga-miR-126-5p	396383	ISL1	XM_015277257	ISL LIM homeobox 1
47	100	gga-miR-126-5p	777179	SOX12	XM_015296469	SRY-box 12
48	100	gga-miR-126-5p	100858171	XKR4	XM_015282690	XK related 4
49	100	gga-miR-126-5p	395716	EYA4	XM_015284015	EYA transcriptional coactivator and phosphatase 4
50	100	gga-miR-126-5p	395993	GFRA2	NM_205101	GDNF family receptor alpha 2
51	100	gga-miR-126-5p	395798	ACAN	XM_015291979	aggrecan
52	100	gga-miR-126-5p	426226	GSE1	XM_015292642	Gse1 coiled-coil protein
53	100	gga-miR-126-5p	396439	TNS1	NM_205455	tensin 1
54	100	gga-miR-126-5p	101748423	SYT7	XM_015286105	synaptotagmin VII
55	100	gga-miR-126-5p	395512	EBF1	XM_015293735	early B-cell factor 1
56	100	gga-miR-126-5p	428144	LOC428144	XM_004947049	thyrotropin-releasing hormone receptor-like
57	100	gga-miR-126-5p	421383	SERTAD4	XM_015283861	SERTA domain containing 4
58	100	gga-miR-126-5p	420635	SCRN1	XM_004939384	secernin 1
59	100	gga-miR-126-5p	395503	RUNX1T1	XM_015282770	RUNX1 translocation partner 1
60	100	gga-miR-126-5p	101747646	MEX3A	XM_015298339	mex-3 RNA binding family member A
61	100	gga-miR-126-5p	417430	PRKCA	XM_004946229	protein kinase C alpha
62	100	gga-miR-126-5p	417043	TRIM41	XM_015294958	tripartite motif containing 41
63	100	gga-miR-126-5p	417815	SLC16A7	XM_015281443	solute carrier family 16 member 7
64	100	gga-miR-126-5p	100857445	FBXO31	XM_015292653	F-box protein 31
65	100	gga-miR-126-5p	421891	LRRC1	XM_015284908	leucine rich repeat containing 1
66	100	gga-miR-126-5p	419435	RERE	XM_015297141	arginine-glutamic acid dipeptide repeats
67	100	gga-miR-126-5p	769832	CCDC3	XM_003640333	coiled-coil domain containing 3
68	100	gga-miR-126-5p	427854	ATP6AP1	NM_001252611	ATPase H+ transporting accessory protein 1
69	100	gga-miR-126-5p	396127	MELTF	NM_205207	melanotransferrin
70	100	gga-miR-126-5p	419762	CADM1	XM_015298219	cell adhesion molecule 1
71	100	gga-miR-126-5p	416451	ADAP1	XM_414759	ArfGAP with dual PH domains 1
72	100	gga-miR-126-5p	418565	CASK	XM_015301649	calcium/calmodulin dependent serine protein kinase
73	100	gga-miR-126-5p	100858542	AES	XM_015299737	amino-terminal enhancer of split
74	100	gga-miR-126-5p	374240	SOX1	NM_204333	SRY-box 1
75	100	gga-miR-126-5p	416445	FAM20C	XM_015294318	FAM20C, golgi associated secretory pathway kinase
76	100	gga-miR-126-5p	420571	DYNC1I1	XM_015281914	dynein cytoplasmic 1 intermediate chain 1
77	100	gga-miR-126-5p	429271	THAP4	XM_004937005	THAP domain containing 4
78	100	gga-miR-126-5p	415336	PCASP3	XM_015279092	paracaspase 3
79	100	gga-miR-126-5p	417371	UNK	XM_015295332	unkempt family zinc finger
80	100	gga-miR-126-5p	418423	LOC418423	XM_429578	uncharacterized LOC418423
81	100	gga-miR-126-5p	395713	TFAP2B	XM_015285085	transcription factor AP-2 beta
82	100	gga-miR-126-5p	427662	KCNJ12	XM_015294379	potassium voltage-gated channel subfamily J member 12
83	100	gga-miR-126-5p	771348	PDX1	XM_001234635	pancreatic and duodenal homeobox 1
84	100	gga-miR-126-5p	420262	CTHRC1	XM_418373	collagen triple helix repeat containing 1
1	100	gga-miR-130b-3p	421265	FBXO48	XM_419336	F-box protein 48
2	100	gga-miR-130b-3p	416085	KBTBD8	XM_414420	kelch repeat and BTB domain containing 8
3	100	gga-miR-130b-3p	418083	HCFC2	XM_015287764	host cell factor C2
4	100	gga-miR-130b-3p	415326	CPEB1	NM_001293219	cytoplasmic polyadenylation element binding protein 1
5	100	gga-miR-130b-3p	418807	SLAIN1	XM_417002	SLAIN motif family member 1
1	100	gga-miR-18b-5p	415377	RORA	XM_015278887	RAR related orphan receptor A
2	100	gga-miR-181b-5p	422417	FNIP2	XM_420386	folliculin interacting protein 2
3	100	gga-miR-181b-5p	421778	BEND3	XM_015284547	BEN domain containing 3
4	100	gga-miR-181b-5p	427218	TNPO1	XM_424806	transportin 1
5	100	gga-miR-181b-5p	429028	FIGN	XM_004942819	fidgetin, microtubule severing factor
6	100	gga-miR-181b-5p	418319	NAA50	NM_001030778	N(alpha)-acetyltransferase 50, NatE catalytic subunit
7	100	gga-miR-181b-5p	430807	ESM1	XM_428357	endothelial cell specific molecule 1
8	100	gga-miR-18a-5p	415377	RORA	XM_015278887	RAR related orphan receptor A
9	100	gga-miR-181a-5p	422417	FNIP2	XM_420386	folliculin interacting protein 2
10	100	gga-miR-181a-5p	421778	BEND3	XM_015284547	BEN domain containing 3
11	100	gga-miR-181a-5p	427218	TNPO1	XM_424806	transportin 1
12	100	gga-miR-181a-5p	429028	FIGN	XM_004942819	fidgetin, microtubule severing factor
13	100	gga-miR-181a-5p	418319	NAA50	NM_001030778	N(alpha)-acetyltransferase 50, NatE catalytic subunit
14	100	gga-miR-181a-5p	430807	ESM1	XM_428357	endothelial cell specific molecule 1
1	100	gga-miR-20b-5p	421265	FBXO48	XM_419336	F-box protein 48
2	100	gga-miR-20b-5p	419318	RAB22A	NM_001030867	RAB22A, member RAS oncogene family
3	100	gga-miR-20b-5p	424049	STK17B	NM_001031249	serine/threonine kinase 17b
4	100	gga-miR-20b-5p	771589	ITPRIPL2	XM_003642123	inositol 1,4,5-trisphosphate receptor interacting protein like 2
5	100	gga-miR-21-3p	374242	DCX	XM_015278177	doublecortin
6	100	gga-miR-21-3p	395630	RLIM	XM_015278187	ring finger protein, LIM domain interacting
7	100	gga-miR-21-3p	395512	EBF1	XM_015293738	early B-cell factor 1
8	100	gga-miR-21-3p	395807	NOS2	NM_204961	nitric oxide synthase 2
9	100	gga-miR-221-3p	374214	GABRA1	NM_204318	gamma-aminobutyric acid type A receptor alpha1 subunit
1	100	gga-miR-2954	395751	TJP2	NM_204918	tight junction protein 2
2	100	gga-miR-30a-5p	421192	XPO1	NM_001290134	exportin 1
3	100	gga-miR-30a-5p	427276	PPIP5K2	XM_424859	diphosphoinositol pentakisphosphate kinase 2
4	100	gga-miR-30a-5p	427169	MAST4	XM_015277624	microtubule associated serine/threonine kinase family member 4
5	100	gga-miR-30a-5p	416570	TNRC6A	XM_015294493	trinucleotide repeat containing 6A
6	100	gga-miR-30a-5p	419522	BNIP3L	NM_001030885	BCL2 interacting protein 3 like
7	100	gga-miR-30a-5p	420658	SLC4A7	XM_418757	solute carrier family 4 member 7
8	100	gga-miR-30a-5p	425091	KLHL20	NM_001031329	kelch like family member 20
9	100	gga-miR-30a-5p	421494	DESI2	NM_001008460	desumoylating isopeptidase 2
10	100	gga-miR-30a-5p	423666	CCDC6	NM_001031221	coiled-coil domain containing 6
11	100	gga-miR-27b-3p	396137	GRIA4	NM_001113186	glutamate ionotropic receptor AMPA type subunit 4
12	100	gga-miR-27b-3p	427150	PLK2	XM_424739	polo like kinase 2
13	100	gga-miR-27b-3p	423723	PPIF	NM_001031226	peptidylprolyl isomerase F
14	100	gga-miR-27b-3p	429269	MKNK2	XM_015299873	MAP kinase interacting serine/threonine kinase 2
15	100	gga-miR-27b-3p	422670	KIAA1109	XM_015276380	KIAA1109
16	100	gga-miR-26a-5p	417868	E2F7	XM_416110	E2F transcription factor 7
17	100	gga-miR-26a-5p	418010	TNRC6B	XM_015288813	trinucleotide repeat containing 6B
18	100	gga-miR-26a-5p	422540	TET2	XM_015276224	tet methylcytosine dioxygenase 2
19	100	gga-miR-26a-2-5p	417868	E2F7	XM_416110	E2F transcription factor 7
20	100	gga-miR-26a-2-5p	418010	TNRC6B	XM_015288813	trinucleotide repeat containing 6B
21	100	gga-miR-26a-2-5p	422540	TET2	XM_015276224	tet methylcytosine dioxygenase 2
22	100	gga-miR-223	422481	FBXW7	NM_001349722	F-box and WD repeat domain containing 7
23	100	gga-miR-30e-5p	421192	XPO1	NM_001290134	exportin 1
24	100	gga-miR-30e-5p	427276	PPIP5K2	XM_424859	diphosphoinositol pentakisphosphate kinase 2
25	100	gga-miR-30e-5p	416570	TNRC6A	XM_015294493	trinucleotide repeat containing 6A
26	100	gga-miR-30e-5p	427169	MAST4	XM_015277624	microtubule associated serine/threonine kinase family member 4
27	100	gga-miR-30e-5p	419522	BNIP3L	NM_001030885	BCL2 interacting protein 3 like
28	100	gga-miR-30e-5p	420658	SLC4A7	XM_418757	solute carrier family 4 member 7
29	100	gga-miR-30e-5p	425091	KLHL20	NM_001031329	kelch like family member 20
30	100	gga-miR-30e-5p	421494	DESI2	NM_001008460	desumoylating isopeptidase 2
31	100	gga-miR-30e-5p	423666	CCDC6	NM_001031221	coiled-coil domain containing 6
85	99	gga-miR-101-2-5p	423892	RBM20	XM_015288973	RNA binding motif protein 20
86	99	gga-miR-101-2-5p	768673	CD200R1	XM_015296439	CD200 receptor 1
87	99	gga-miR-106-5p	395559	EPHA4	NM_204781	EPH receptor A4
88	99	gga-miR-106-5p	420023	EZH1	XM_015299636	enhancer of zeste 1 polycomb repressive complex 2 subunit
89	99	gga-miR-106-5p	420473	ARHGAP12	XM_015282124	Rho GTPase activating protein 12
90	99	gga-miR-106-5p	428932	GPR137C	XM_015276773	G protein-coupled receptor 137C
91	99	gga-miR-106-5p	421276	SERTAD2	NM_001031037	SERTA domain containing 2
92	99	gga-miR-106-5p	424797	COL4A3	XM_015276989	collagen type IV alpha 3 chain
93	99	gga-miR-106-5p	769198	PLEKHO2	XM_003641823	pleckstrin homology domain containing O2
94	99	gga-miR-106-5p	429155	PEX5L	XM_426710	peroxisomal biogenesis factor 5 like
95	99	gga-miR-106-5p	769464	FCHO2	XM_015277664	FCH domain only 2
96	99	gga-miR-106-5p	424621	STIL	XM_422457	SCL/TAL1 interrupting locus
97	99	gga-miR-106-5p	429159	PHC3	XM_004943490	polyhomeotic homolog 3
98	99	gga-miR-106-5p	427566	ATXN1L	XM_015292701	ataxin 1 like
99	99	gga-miR-106-5p	424225	MAP3K2	XM_422075	mitogen-activated protein kinase kinase kinase 2
100	99	gga-miR-106-5p	418794	GPC6	XM_015274672	glypican 6
101	99	gga-miR-106-5p	396154	VLDLR	NM_205229	very low density lipoprotein receptor
102	99	gga-miR-106-5p	423602	FAM13C	XM_004941941	family with sequence similarity 13 member C
103	99	gga-miR-106-5p	107049013	FGD4	XM_015287255	FYVE, RhoGEF and PH domain containing 4
104	99	gga-miR-106-5p	418126	CHRM2	XM_015285640	cholinergic receptor muscarinic 2
105	99	gga-miR-106-5p	424128	PLEKHA3	NM_001031251	pleckstrin homology domain containing A3
106	99	gga-miR-106-5p	423316	EGLN3	XM_421233	egl-9 family hypoxia inducible factor 3
107	99	gga-miR-106-5p	420989	AHRR	XM_015282378	aryl-hydrocarbon receptor repressor
108	99	gga-miR-106-5p	427808	RAB11FIP4	XM_425379	RAB11 family interacting protein 4 (class II)
109	99	gga-miR-106-5p	424782	RASA2	NM_001012929	RAS p21 protein activator 2
110	99	gga-miR-106-5p	415762	TSHZ3	XM_015292483	teashirt zinc finger homeobox 3
111	99	gga-let-7l-5p	415407	PRTG	NM_001030548	protogenin
112	99	gga-let-7l-5p	431296	FIGNL2	XM_015300265	fidgetin like 2
113	99	gga-let-7l-5p	425483	CDC34	XM_423237	cell division cycle 34
114	99	gga-let-7l-5p	428266	YOD1	NM_001031499	YOD1 deubiquitinase
115	99	gga-miR-103-3p	424780	TFDP2	NM_001184713	transcription factor Dp-2
116	99	gga-miR-103-3p	373991	CLOCK	NM_001289834	clock circadian regulator
117	99	gga-miR-103-3p	424158	UBR3	XM_015289672	ubiquitin protein ligase E3 component n-recognin 3 (putative)
118	99	gga-miR-103-3p	427281	RNF38	XM_424864	ring finger protein 38
119	99	gga-miR-103-3p	426117	CCNE1	NM_001031358	cyclin E1
120	99	gga-miR-103-3p	423682	PRKG1	XM_015278708	protein kinase cGMP-dependent 1
121	99	gga-miR-103-3p	424898	ATP13A3	XM_015291597	ATPase 13A3
122	99	gga-miR-103-3p	415545	MEGF11	XM_015292238	multiple EGF like domains 11
123	99	gga-let-7b	415407	PRTG	NM_001030548	protogenin
124	99	gga-let-7b	431296	FIGNL2	XM_015300265	fidgetin like 2
125	99	gga-let-7b	425483	CDC34	XM_423237	cell division cycle 34
126	99	gga-let-7b	428266	YOD1	NM_001031499	YOD1 deubiquitinase
127	99	gga-miR-125b-5p	423391	SEL1L	XM_421303	SEL1L, ERAD E3 ligase adaptor subunit
128	99	gga-miR-125b-5p	418797	SLITRK6	XM_003640550	SLIT and NTRK like family member 6
129	99	gga-let-7i	415407	PRTG	NM_001030548	protogenin
130	99	gga-let-7i	431296	FIGNL2	XM_015300265	fidgetin like 2
131	99	gga-let-7i	425483	CDC34	XM_423237	cell division cycle 34
132	99	gga-let-7i	428266	YOD1	NM_001031499	YOD1 deubiquitinase
133	99	gga-let-7g-3p	420170	ARFGEF1	XM_418283	ADP ribosylation factor guanine nucleotide exchange factor 1
134	99	gga-let-7g-3p	395822	NEO1	XM_015279054	neogenin 1
135	99	gga-let-7g-3p	417387	MBTD1	XM_015295354	mbt domain containing 1
136	99	gga-let-7g-3p	421915	MYT1L	XM_015284942	myelin transcription factor 1 like
137	99	gga-miR-126-5p	418048	MPST	XM_015285339	mercaptopyruvate sulfurtransferase
138	99	gga-miR-126-5p	427633	DRD1	XM_015293823	dopamine receptor D1
139	99	gga-miR-126-5p	395920	RREB1	XM_015275840	ras responsive element binding protein 1
140	99	gga-miR-126-5p	418195	SOX5	XM_015290204	SRY-box 5
141	99	gga-miR-126-5p	424308	MBD5	XM_015289881	methyl-CpG binding domain protein 5
142	99	gga-miR-126-5p	423890	DUSP5	XM_421754	dual specificity phosphatase 5
143	99	gga-miR-126-5p	418888	COG6	XM_417082	component of oligomeric golgi complex 6
144	99	gga-miR-126-5p	416565	LCMT1	NM_001006167	leucine carboxyl methyltransferase 1
145	99	gga-miR-126-5p	421820	SPACA1	XM_419844	sperm acrosome associated 1
146	99	gga-miR-126-5p	100857312	ONECUT3	XM_003642857	one cut homeobox 3
147	99	gga-miR-126-5p	427448	FYB	XM_015277343	FYN binding protein
148	99	gga-miR-126-5p	421502	LOC421502	XM_429858	uncharacterized LOC421502
149	99	gga-miR-126-5p	420871	SSR1	XM_015275891	signal sequence receptor subunit 1
150	99	gga-miR-126-5p	421025	DOK6	XM_419111	docking protein 6
151	99	gga-miR-126-5p	424607	TSPAN16	NM_001277590	tetraspanin 16
152	99	gga-miR-126-5p	771428	NIPAL2	XM_015282959	NIPA like domain containing 2
153	99	gga-miR-126-5p	421036	AFG3L2	XM_004939724	AFG3 like matrix AAA peptidase subunit 2
154	99	gga-miR-126-5p	374214	GABRA1	NM_204318	gamma-aminobutyric acid type A receptor alpha1 subunit
155	99	gga-miR-126-5p	420786	RAMP3	XM_015275850	receptor activity modifying protein 3
156	99	gga-miR-126-5p	424050	HECW2	XM_015289488	HECT, C2 and WW domain containing E3 ubiquitin protein ligase 2
157	99	gga-miR-126-5p	770269	ARPC1A	NM_001079495	actin related protein 2/3 complex subunit 1A
158	99	gga-miR-126-5p	395704	FGF12	XM_015291369	fibroblast growth factor 12
159	99	gga-miR-126-5p	423026	SYT9	XM_015286417	synaptotagmin IX
160	99	gga-miR-126-5p	428219	EPHA10	XM_425778	EPH receptor A10
6	99	gga-miR-1454	421610	UTRN	XM_015284305	utrophin
7	99	gga-miR-1456-5p	422520	GRID2	XM_015276600	glutamate ionotropic receptor delta type subunit 2
8	99	gga-miR-130b-3p	395246	ACVR1	NM_204560	activin A receptor type 1
9	99	gga-miR-130b-3p	428513	TSHZ1	XM_015282420	teashirt zinc finger homeobox 1
10	99	gga-miR-130b-3p	427592	LRIG1	XM_425165	leucine rich repeats and immunoglobulin like domains 1
11	99	gga-miR-130b-3p	422253	MCF2	XM_015278485	MCF.2 cell line derived transforming sequence
12	99	gga-miR-130b-3p	419131	PHF20	XM_015296276	PHD finger protein 20
13	99	gga-miR-130b-3p	769687	RUNX3	XM_015297733	runt related transcription factor 3
14	99	gga-miR-130b-3p	420510	SKIDA1	XM_015281606	SKI/DACH domain containing 1
15	99	gga-miR-130b-3p	422233	MBNL3	NM_001163340	muscleblind like splicing regulator 3
16	99	gga-miR-130b-3p	424149	MAP3K20	XM_015289608	mitogen-activated protein kinase kinase kinase 20
17	99	gga-miR-130b-3p	429011	KLF7	XM_015289510	Kruppel like factor 7
18	99	gga-miR-130b-3p	417776	BMT2	NM_001030734	base methyltransferase of 25S rRNA 2 homolog
19	99	gga-miR-129-5p	395505	PBX1	XM_015290241	PBX homeobox 1
20	99	gga-miR-129-5p	418010	TNRC6B	XM_015288813	trinucleotide repeat containing 6B
21	99	gga-miR-129-5p	100859265	ZBTB20	XM_004938203	zinc finger and BTB domain containing 20
22	99	gga-miR-129-5p	428769	NDST3	XM_004941244	N-deacetylase and N-sulfotransferase 3
23	99	gga-miR-129-5p	768473	FAM155A	XM_001231424	family with sequence similarity 155 member A
24	99	gga-miR-129-5p	419906	GRM4	XM_015298990	glutamate receptor, metabotropic 4
25	99	gga-miR-129-5p	424183	GRB14	XM_015289730	growth factor receptor bound protein 14
26	99	gga-miR-129-5p	422540	TET2	XM_015276224	tet methylcytosine dioxygenase 2
15	99	gga-miR-18b-5p	429159	PHC3	XM_004943490	polyhomeotic homolog 3
16	99	gga-miR-181b-5p	417747	ZNF800	NM_001199499	zinc finger protein 800
17	99	gga-miR-181b-5p	423924	RAB11FIP2	XM_421784	RAB11 family interacting protein 2
18	99	gga-miR-181b-5p	418749	ATP11A	XM_416948	ATPase phospholipid transporting 11A
19	99	gga-miR-181b-5p	396158	MYBL1	XM_015282737	MYB proto-oncogene like 1
20	99	gga-miR-181b-5p	415407	PRTG	NM_001030548	protogenin
21	99	gga-miR-181b-5p	374214	GABRA1	NM_204318	gamma-aminobutyric acid type A receptor alpha1 subunit
22	99	gga-miR-181b-5p	422325	NEXMIF	XM_015278588	neurite extension and migration factor
23	99	gga-miR-194	417964	EMP1	NM_001277370	epithelial membrane protein 1
24	99	gga-miR-18a-5p	429159	PHC3	XM_004943490	polyhomeotic homolog 3
25	99	gga-miR-181a-5p	417747	ZNF800	NM_001199499	zinc finger protein 800
26	99	gga-miR-181a-5p	423924	RAB11FIP2	XM_421784	RAB11 family interacting protein 2
27	99	gga-miR-181a-5p	418749	ATP11A	XM_416948	ATPase phospholipid transporting 11A
28	99	gga-miR-181a-5p	396158	MYBL1	XM_015282737	MYB proto-oncogene like 1
29	99	gga-miR-181a-5p	415407	PRTG	NM_001030548	protogenin
30	99	gga-miR-181a-5p	374214	GABRA1	NM_204318	gamma-aminobutyric acid type A receptor alpha1 subunit
31	99	gga-miR-181a-5p	422325	NEXMIF	XM_015278588	neurite extension and migration factor
10	99	gga-miR-212-5p	428805	FBXO41	XM_004936289	F-box protein 41
11	99	gga-miR-20b-5p	395559	EPHA4	NM_204781	EPH receptor A4
12	99	gga-miR-20b-5p	420023	EZH1	XM_015299636	enhancer of zeste 1 polycomb repressive complex 2 subunit
13	99	gga-miR-20b-5p	421276	SERTAD2	NM_001031037	SERTA domain containing 2
14	99	gga-miR-20b-5p	769198	PLEKHO2	XM_003641823	pleckstrin homology domain containing O2
15	99	gga-miR-20b-5p	424621	STIL	XM_422457	SCL/TAL1 interrupting locus
16	99	gga-miR-20b-5p	429159	PHC3	XM_004943490	polyhomeotic homolog 3
17	99	gga-miR-20b-5p	427566	ATXN1L	XM_015292701	ataxin 1 like
18	99	gga-miR-20b-5p	424225	MAP3K2	XM_422075	mitogen-activated protein kinase kinase kinase 2
19	99	gga-miR-20b-5p	107049013	FGD4	XM_015287255	FYVE, RhoGEF and PH domain containing 4
20	99	gga-miR-20b-5p	424128	PLEKHA3	NM_001031251	pleckstrin homology domain containing A3
21	99	gga-miR-20b-5p	423316	EGLN3	XM_421233	egl-9 family hypoxia inducible factor 3
22	99	gga-miR-20b-5p	427808	RAB11FIP4	XM_425379	RAB11 family interacting protein 4 (class II)
23	99	gga-miR-20b-5p	424782	RASA2	NM_001012929	RAS p21 protein activator 2
24	99	gga-miR-20b-5p	420473	ARHGAP12	XM_015282124	Rho GTPase activating protein 12
25	99	gga-miR-20b-5p	428932	GPR137C	XM_015276773	G protein-coupled receptor 137C
26	99	gga-miR-20b-5p	424797	COL4A3	XM_015276989	collagen type IV alpha 3 chain
27	99	gga-miR-20b-5p	429155	PEX5L	XM_426710	peroxisomal biogenesis factor 5 like
28	99	gga-miR-20b-5p	769464	FCHO2	XM_015277664	FCH domain only 2
29	99	gga-miR-20b-5p	396154	VLDLR	NM_205229	very low density lipoprotein receptor
30	99	gga-miR-20b-5p	423602	FAM13C	XM_004941941	family with sequence similarity 13 member C
31	99	gga-miR-20b-5p	418126	CHRM2	XM_015285640	cholinergic receptor muscarinic 2
32	99	gga-miR-20b-5p	420989	AHRR	XM_015282378	aryl-hydrocarbon receptor repressor
33	99	gga-miR-20b-5p	415762	TSHZ3	XM_015292483	teashirt zinc finger homeobox 3
34	99	gga-miR-212-3p	415960	SLC6A1	XM_414303	solute carrier family 6 member 1
35	99	gga-miR-212-3p	422460	HHIP	XM_015276718	hedgehog interacting protein
36	99	gga-miR-212-3p	429011	KLF7	XM_015289510	Kruppel like factor 7
37	99	gga-miR-2131-5p	421608	LIN7C	NM_001031067	lin-7 homolog C, crumbs cell polarity complex component
38	99	gga-miR-2131-5p	417889	POC1B	NM_001006232	POC1 centriolar protein B
39	99	gga-miR-210a-3p	416891	ISCU	XM_003642182	iron-sulfur cluster assembly enzyme
40	99	gga-miR-21-3p	395601	SIX4	XM_015287909	SIX homeobox 4
41	99	gga-miR-21-3p	421340	DUSP10	NM_001031044	dual specificity phosphatase 10
42	99	gga-miR-21-3p	396185	CEBPB	NM_205253	CCAAT enhancer binding protein beta
43	99	gga-miR-21-3p	421994	RAB10	NM_001031097	RAB10, member RAS oncogene family
44	99	gga-miR-21-3p	415866	NFAT5	XM_015292587	nuclear factor of activated T-cells 5
45	99	gga-miR-21-3p	419857	PLXNA2	XM_015299042	plexin A2
46	99	gga-miR-21-3p	420079	AP3D1	XM_004948765	adaptor related protein complex 3 subunit delta 1
47	99	gga-miR-221-3p	374106	CDKN1B	NM_204256	cyclin dependent kinase inhibitor 1B
32	99	gga-miR-30a-5p	422417	FNIP2	XM_420386	folliculin interacting protein 2
33	99	gga-miR-30a-5p	422815	PPARGC1A	XM_015285696	PPARG coactivator 1 alpha
34	99	gga-miR-30a-5p	415406	NEDD4	XM_015291877	neural precursor cell expressed, developmentally down-regulated 4, E3 ubiquitin protein ligase
35	99	gga-miR-30a-5p	445340	PRDM1	XM_015284539	PR/SET domain 1
36	99	gga-miR-30a-5p	417790	YAF2	NM_001007850	YY1 associated factor 2
37	99	gga-miR-30a-5p	421808	MAP3K7	XM_419832	mitogen-activated protein kinase kinase kinase 7
38	99	gga-miR-30a-5p	418406	CBLB	XM_416621	Cbl proto-oncogene B
39	99	gga-miR-30a-5p	100859766	PLAGL2	XM_015296458	PLAG1 like zinc finger 2
40	99	gga-miR-30a-5p	427389	AP3S1	NM_001006586	adaptor related protein complex 3 sigma 1 subunit
41	99	gga-miR-30a-5p	420504	PIP4K2A	NM_001030971	phosphatidylinositol-5-phosphate 4-kinase type 2 alpha
42	99	gga-miR-30a-5p	429156	NAALADL2	XM_015291703	N-acetylated alpha-linked acidic dipeptidase like 2
43	99	gga-miR-30a-5p	423802	LGI1	XM_015288603	leucine rich glioma inactivated 1
44	99	gga-miR-30a-5p	424721	LHX8	NM_001040466	LIM homeobox 8
45	99	gga-miR-30a-5p	429028	FIGN	XM_004942819	fidgetin, microtubule severing factor
46	99	gga-miR-30a-5p	423421	ITPK1	NM_001012588	inositol-tetrakisphosphate 1-kinase
47	99	gga-miR-30a-5p	418010	TNRC6B	XM_015288813	trinucleotide repeat containing 6B
48	99	gga-miR-30a-5p	373974	IRX4	NM_001001744	iroquois homeobox 4
49	99	gga-miR-30a-5p	418891	PROSER1	XM_417085	proline and serine rich 1
50	99	gga-miR-30a-5p	421786	LIN28B	XM_015284525	lin-28 homolog B
51	99	gga-miR-30a-5p	421833	NT5E	XM_004940396	5'-nucleotidase ecto
52	99	gga-miR-27b-3p	395920	RREB1	XM_015275840	ras responsive element binding protein 1
53	99	gga-miR-27b-3p	421706	ARHGAP18	XM_419743	Rho GTPase activating protein 18
54	99	gga-miR-27b-3p	422977	NAV2	XM_420909	neuron navigator 2
55	99	gga-miR-27b-3p	373933	GRM5	XM_015279789	glutamate receptor, metabotropic 5
56	99	gga-miR-27b-3p	427218	TNPO1	XM_424806	transportin 1
57	99	gga-miR-27b-3p	424360	RGS1	XM_422203	regulator of G-protein signaling 1
58	99	gga-miR-27b-3p	417101	NEK6	NM_001012531	NIMA related kinase 6
59	99	gga-miR-27b-3p	373922	LIMK1	NM_204131	LIM domain kinase 1
60	99	gga-miR-27b-3p	771133	FUT9	NM_001079502	fucosyltransferase 9
61	99	gga-miR-27b-3p	422456	GAB1	XM_004940952	GRB2 associated binding protein 1
62	99	gga-miR-27b-3p	417230	SLC25A25	XM_415513	solute carrier family 25 member 25
63	99	gga-miR-26a-5p	395941	HGF	NM_001030370	hepatocyte growth factor
64	99	gga-miR-26a-5p	417828	RASSF3	NM_001007851	Ras association domain family member 3
65	99	gga-miR-26a-5p	426810	ZNF608	XM_015280813	zinc finger protein 608
66	99	gga-miR-26a-5p	428080	CDK8	XM_004938783	cyclin dependent kinase 8
67	99	gga-miR-26a-5p	424417	CEP350	XM_015290497	centrosomal protein 350
68	99	gga-miR-26a-5p	417105	STRBP	NM_001030680	spermatid perinuclear RNA binding protein
69	99	gga-miR-26a-5p	771537	MEIKIN	XM_015294089	meiotic kinetochore factor
70	99	gga-miR-26a-5p	419898	ANKS1A	XM_015298998	ankyrin repeat and sterile alpha motif domain containing 1A
71	99	gga-miR-26a-5p	417807	SLC38A2	NM_001305439	solute carrier family 38 member 2
72	99	gga-miR-26a-5p	416800	ULK1	XM_015275647	unc-51 like autophagy activating kinase 1
73	99	gga-miR-26a-2-5p	395941	HGF	NM_001030370	hepatocyte growth factor
74	99	gga-miR-26a-2-5p	417828	RASSF3	NM_001007851	Ras association domain family member 3
75	99	gga-miR-26a-2-5p	426810	ZNF608	XM_015280813	zinc finger protein 608
76	99	gga-miR-26a-2-5p	428080	CDK8	XM_004938783	cyclin dependent kinase 8
77	99	gga-miR-26a-2-5p	424417	CEP350	XM_015290497	centrosomal protein 350
78	99	gga-miR-26a-2-5p	417105	STRBP	NM_001030680	spermatid perinuclear RNA binding protein
79	99	gga-miR-26a-2-5p	771537	MEIKIN	XM_015294089	meiotic kinetochore factor
80	99	gga-miR-26a-2-5p	419898	ANKS1A	XM_015298998	ankyrin repeat and sterile alpha motif domain containing 1A
81	99	gga-miR-26a-2-5p	417807	SLC38A2	NM_001305439	solute carrier family 38 member 2
82	99	gga-miR-26a-2-5p	416800	ULK1	XM_015275647	unc-51 like autophagy activating kinase 1
83	99	gga-miR-30e-5p	422417	FNIP2	XM_420386	folliculin interacting protein 2
84	99	gga-miR-30e-5p	422815	PPARGC1A	XM_015285696	PPARG coactivator 1 alpha
85	99	gga-miR-30e-5p	415406	NEDD4	XM_015291877	neural precursor cell expressed, developmentally down-regulated 4, E3 ubiquitin protein ligase
86	99	gga-miR-30e-5p	445340	PRDM1	XM_015284539	PR/SET domain 1
87	99	gga-miR-30e-5p	417790	YAF2	NM_001007850	YY1 associated factor 2
88	99	gga-miR-30e-5p	421808	MAP3K7	XM_419832	mitogen-activated protein kinase kinase kinase 7
89	99	gga-miR-30e-5p	418406	CBLB	XM_416621	Cbl proto-oncogene B
90	99	gga-miR-30e-5p	100859766	PLAGL2	XM_015296458	PLAG1 like zinc finger 2
91	99	gga-miR-30e-5p	427389	AP3S1	NM_001006586	adaptor related protein complex 3 sigma 1 subunit
92	99	gga-miR-30e-5p	423802	LGI1	XM_015288603	leucine rich glioma inactivated 1
93	99	gga-miR-30e-5p	429028	FIGN	XM_004942819	fidgetin, microtubule severing factor
94	99	gga-miR-30e-5p	423421	ITPK1	NM_001012588	inositol-tetrakisphosphate 1-kinase
95	99	gga-miR-30e-5p	418010	TNRC6B	XM_015288813	trinucleotide repeat containing 6B
96	99	gga-miR-30e-5p	421833	NT5E	XM_004940396	5'-nucleotidase ecto
97	99	gga-miR-30e-5p	420504	PIP4K2A	NM_001030971	phosphatidylinositol-5-phosphate 4-kinase type 2 alpha
98	99	gga-miR-30e-5p	429156	NAALADL2	XM_015291703	N-acetylated alpha-linked acidic dipeptidase like 2
99	99	gga-miR-30e-5p	424721	LHX8	NM_001040466	LIM homeobox 8
100	99	gga-miR-30e-5p	373974	IRX4	NM_001001744	iroquois homeobox 4
101	99	gga-miR-30e-5p	418891	PROSER1	XM_417085	proline and serine rich 1
102	99	gga-miR-30e-5p	421786	LIN28B	XM_015284525	lin-28 homolog B
103	99	gga-miR-2954	426853	ALPK2	XM_424461	alpha kinase 2
104	99	gga-miR-2954	431260	ZBTB5	XM_428814	zinc finger and BTB domain containing 5
1	99	gga-miR-3535	422383	TBC1D8B	XM_015278640
2	99	gga-miR-92-5p	426010	GMIP	XM_004950819
3	99	gga-miR-3536	772367	DGKB	XM_004939326
4	99	gga-miR-3536	428435	CREB5	XM_015281825
5	99	gga-miR-7	421000	BLOC1S4	XM_419086
6	99	gga-miR-456-3p	395565	VCAN	NM_204787
7	99	gga-miR-7b	421000	BLOC1S4	XM_419086
161	98	gga-miR-106-5p	421738	KPNA5	XM_419770	karyopherin subunit alpha 5
162	98	gga-miR-106-5p	100859132	RASGRF2	XM_004949460	Ras protein specific guanine nucleotide releasing factor 2
163	98	gga-miR-106-5p	415493	ABHD2	XM_015292048	abhydrolase domain containing 2
164	98	gga-miR-106-5p	101750781	SSH1	XM_015275531	slingshot homolog 1 (Drosophila)
165	98	gga-miR-106-5p	427993	IL1RAPL1	XM_425563	interleukin 1 receptor accessory protein like 1
166	98	gga-miR-106-5p	415720	AKTIP	NM_001005838	AKT interacting protein
167	98	gga-miR-106-5p	428236	KCNJ1	XM_004947967	potassium voltage-gated channel subfamily J member 1
168	98	gga-miR-106-5p	427224	CD274	XM_424811	CD274 molecule
169	98	gga-miR-106-5p	427225	PDCD1LG2	XM_424812	programmed cell death 1 ligand 2
170	98	gga-miR-106-5p	427235	ACER2	XM_424820	alkaline ceramidase 2
171	98	gga-miR-106-5p	421915	MYT1L	XM_015284942	myelin transcription factor 1 like
172	98	gga-let-7l-5p	100859766	PLAGL2	XM_015296458	PLAG1 like zinc finger 2
173	98	gga-let-7l-5p	416241	LSM11	XM_015293898	LSM11, U7 small nuclear RNA associated
174	98	gga-let-7l-5p	417908	FGD6	XM_015283990	FYVE, RhoGEF and PH domain containing 6
175	98	gga-let-7l-5p	772325	NR6A1	XM_015279584	nuclear receptor subfamily 6 group A member 1
176	98	gga-let-7l-5p	421786	LIN28B	XM_015284525	lin-28 homolog B
177	98	gga-miR-103-3p	417692	KIF21A	XM_415936	kinesin family member 21A
178	98	gga-miR-103-3p	418259	FOXJ2	XM_015292876	forkhead box J2
179	98	gga-miR-103-3p	415507	CHD2	NM_001278454	chromodomain helicase DNA binding protein 2
180	98	gga-miR-103-3p	422342	PAK3	XM_015278599	p21 (RAC1) activated kinase 3
181	98	gga-let-7b	100859766	PLAGL2	XM_015296458	PLAG1 like zinc finger 2
182	98	gga-let-7b	416241	LSM11	XM_015293898	LSM11, U7 small nuclear RNA associated
183	98	gga-let-7b	417908	FGD6	XM_015283990	FYVE, RhoGEF and PH domain containing 6
184	98	gga-let-7b	772325	NR6A1	XM_015279584	nuclear receptor subfamily 6 group A member 1
185	98	gga-let-7b	421786	LIN28B	XM_015284525	lin-28 homolog B
186	98	gga-miR-125b-5p	418370	CCDC181	XM_015296670	coiled-coil domain containing 181
187	98	gga-miR-125b-5p	415373	LACTB	NM_001030546	lactamase beta
188	98	gga-miR-125b-5p	428401	ALS2CL	XM_015281135	ALS2 C-terminal like
189	98	gga-let-7i	100859766	PLAGL2	XM_015296458	PLAG1 like zinc finger 2
190	98	gga-let-7i	416241	LSM11	XM_015293898	LSM11, U7 small nuclear RNA associated
191	98	gga-let-7i	417908	FGD6	XM_015283990	FYVE, RhoGEF and PH domain containing 6
192	98	gga-let-7i	772325	NR6A1	XM_015279584	nuclear receptor subfamily 6 group A member 1
193	98	gga-let-7i	421786	LIN28B	XM_015284525	lin-28 homolog B
194	98	gga-let-7g-3p	427297	HOOK3	XM_015280495	hook microtubule tethering protein 3
195	98	gga-let-7g-3p	419723	FLI1	NM_001030908	Fli-1 proto-oncogene, ETS transcription factor
196	98	gga-let-7g-3p	425976	BCAN	XM_015298414	brevican
197	98	gga-let-7g-3p	424963	DCUN1D1	NM_001031318	defective in cullin neddylation 1 domain containing 1
198	98	gga-miR-126-5p	769421	HS3ST3B1L	XM_015295253	heparan sulfate glucosamine 3-O-sulfotransferase 3B1-like
199	98	gga-miR-126-5p	100859434	THNSL1	XM_015282042	threonine synthase like 1
200	98	gga-miR-126-5p	417027	MED13L	XM_015294868	mediator complex subunit 13 like
201	98	gga-miR-126-5p	428146	KCNB1	XM_015296683	potassium voltage-gated channel subfamily B member 1
202	98	gga-miR-126-5p	428063	PCDH20	XM_004938656	protocadherin 20
203	98	gga-miR-126-5p	771502	LRRTM1	XM_015285928	leucine rich repeat transmembrane neuronal 1
204	98	gga-miR-126-5p	771008	EN1	XM_001234328	engrailed homeobox 1
205	98	gga-miR-126-5p	422561	GALNT7	XM_015276540	polypeptide N-acetylgalactosaminyltransferase 7
206	98	gga-miR-126-5p	422029	XKR6	XM_015285178	XK related 6
207	98	gga-miR-126-5p	427853	GRM8	XM_004937516	glutamate metabotropic receptor 8
208	98	gga-miR-126-5p	772006	FOXE3	XM_004936919	forkhead box E3
209	98	gga-miR-126-5p	420583	PHF14	XM_015281402	PHD finger protein 14
210	98	gga-miR-126-5p	420951	VSTM2A	XM_004935154	V-set and transmembrane domain containing 2A
27	98	gga-miR-133c-3p	395569	GDNF	XM_425018	glial cell derived neurotrophic factor
28	98	gga-miR-133c-3p	419265	HELZ2	XM_417438	helicase with zinc finger 2
29	98	gga-miR-133c-3p	418567	DDX3X	NM_001030800	DEAD-box helicase 3 X-linked
30	98	gga-miR-1454	417093	PBX3	NM_001030678	PBX homeobox 3
31	98	gga-miR-1454	770125	SUMO2	NM_001080717	small ubiquitin-like modifier 2
32	98	gga-miR-1454	396334	TCF12	XM_015278773	transcription factor 12
33	98	gga-miR-1454	771383	RAB21	XM_001233647	RAB21, member RAS oncogene family
34	98	gga-miR-130b-3p	769200	LMTK2	XM_001232428	lemur tyrosine kinase 2
35	98	gga-miR-130b-3p	416829	MPHOSPH9	XM_415120	M-phase phosphoprotein 9
36	98	gga-miR-130b-3p	769466	NOL4	XM_015282620	nucleolar protein 4
37	98	gga-miR-130b-3p	423978	MFSD6	XM_421837	major facilitator superfamily domain containing 6
38	98	gga-miR-130b-3p	424746	ATG16L1	XM_422568	autophagy related 16 like 1
39	98	gga-miR-130b-3p	428932	GPR137C	XM_015276773	G protein-coupled receptor 137C
40	98	gga-miR-130b-3p	416002	APPL1	XM_004944584	adaptor protein, phosphotyrosine interacting with PH domain and leucine zipper 1
41	98	gga-miR-130b-3p	395820	DLL1	NM_204973	delta like canonical Notch ligand 1
42	98	gga-miR-130b-3p	422742	LONRF1	XM_420695	LON peptidase N-terminal domain and ring finger 1
43	98	gga-miR-130b-3p	424337	SLC25A24	XM_015290367	solute carrier family 25 member 24
44	98	gga-miR-130b-3p	396134	MET	NM_205212	MET proto-oncogene, receptor tyrosine kinase
45	98	gga-miR-129-5p	428208	HIVEP3	XM_425767	human immunodeficiency virus type I enhancer binding protein 3
46	98	gga-miR-129-5p	419934	ATP2B4	XM_015298964	ATPase plasma membrane Ca2+ transporting 4
47	98	gga-miR-129-5p	426499	KPNB1	XM_015299473	karyopherin subunit beta 1
48	98	gga-miR-129-5p	101747646	MEX3A	XM_015298339	mex-3 RNA binding family member A
49	98	gga-miR-129-5p	421893	KLHL31	XM_419909	kelch like family member 31
50	98	gga-miR-129-5p	776864	LSM12	NM_001137651	LSM12 homolog
51	98	gga-miR-129-5p	418000	EP300	XM_004937710	E1A binding protein p300
32	98	gga-miR-18b-5p	422629	ERI1	NM_001006450	exoribonuclease 1
33	98	gga-miR-18b-5p	100858851	ZNF367	XM_003643009	zinc finger protein 367
34	98	gga-miR-18b-5p	417845	FRS2	NM_001199626	fibroblast growth factor receptor substrate 2
35	98	gga-miR-181b-5p	101751638	ARSJ	XM_420639	arylsulfatase family member J
36	98	gga-miR-181b-5p	423281	MPP5	XM_015287339	membrane palmitoylated protein 5
37	98	gga-miR-181b-5p	395802	PROX1	XM_015283620	prospero homeobox 1
38	98	gga-miR-181b-5p	418207	KRAS	XM_015290265	KRAS proto-oncogene, GTPase
39	98	gga-miR-181b-5p	418175	STRAP	NM_001006247	serine/threonine kinase receptor associated protein
40	98	gga-miR-181b-5p	424905	MB21D2	XM_422716	Mab-21 domain containing 2
41	98	gga-miR-181b-5p	416170	PANK3	XM_414502	pantothenate kinase 3
42	98	gga-miR-181b-5p	421064	GREB1L	XM_015277962	GREB1 like retinoic acid receptor coactivator
43	98	gga-miR-181b-5p	418798	SLITRK1	XM_015274584	SLIT and NTRK like family member 1
44	98	gga-miR-181b-5p	421796	PNISR	XM_015284607	PNN interacting serine and arginine rich protein
45	98	gga-miR-16-2-3p	422265	KLHL4	XM_420250	kelch like family member 4
46	98	gga-miR-194	423245	ELMSAN1	XM_004941659	ELM2 and Myb/SANT domain containing 1
47	98	gga-miR-194	415453	GABPB1	NM_001005816	GA binding protein transcription factor beta subunit 1
48	98	gga-miR-194	424242	IQCB1	XM_015290003	IQ motif containing B1
49	98	gga-miR-194	420567	SGCE	XM_015281932	sarcoglycan epsilon
50	98	gga-miR-194	422419	NPY5R	XM_015285290	neuropeptide Y receptor Y5
51	98	gga-miR-1664-3p	421381	KCNH1	XM_015283863	potassium voltage-gated channel subfamily H member 1
52	98	gga-miR-18a-5p	422629	ERI1	NM_001006450	exoribonuclease 1
53	98	gga-miR-18a-5p	100858851	ZNF367	XM_003643009	zinc finger protein 367
54	98	gga-miR-18a-5p	417845	FRS2	NM_001199626	fibroblast growth factor receptor substrate 2
55	98	gga-miR-181a-5p	101751638	ARSJ	XM_420639	arylsulfatase family member J
56	98	gga-miR-181a-5p	423281	MPP5	XM_015287339	membrane palmitoylated protein 5
57	98	gga-miR-181a-5p	395802	PROX1	XM_015283620	prospero homeobox 1
58	98	gga-miR-181a-5p	418207	KRAS	XM_015290265	KRAS proto-oncogene, GTPase
59	98	gga-miR-181a-5p	418175	STRAP	NM_001006247	serine/threonine kinase receptor associated protein
60	98	gga-miR-181a-5p	424905	MB21D2	XM_422716	Mab-21 domain containing 2
61	98	gga-miR-181a-5p	416170	PANK3	XM_414502	pantothenate kinase 3
62	98	gga-miR-181a-5p	421064	GREB1L	XM_015277962	GREB1 like retinoic acid receptor coactivator
63	98	gga-miR-181a-5p	418798	SLITRK1	XM_015274584	SLIT and NTRK like family member 1
64	98	gga-miR-181a-5p	421796	PNISR	XM_015284607	PNN interacting serine and arginine rich protein
48	98	gga-miR-21-5p	420549	KRIT1	NM_001030973	KRIT1, ankyrin repeat containing
49	98	gga-miR-21-5p	420212	WWP1	NM_001012554	WW domain containing E3 ubiquitin protein ligase 1
50	98	gga-miR-20b-5p	415493	ABHD2	XM_015292048	abhydrolase domain containing 2
51	98	gga-miR-20b-5p	427993	IL1RAPL1	XM_425563	interleukin 1 receptor accessory protein like 1
52	98	gga-miR-20b-5p	415720	AKTIP	NM_001005838	AKT interacting protein
53	98	gga-miR-20b-5p	421738	KPNA5	XM_419770	karyopherin subunit alpha 5
54	98	gga-miR-20b-5p	100859132	RASGRF2	XM_004949460	Ras protein specific guanine nucleotide releasing factor 2
55	98	gga-miR-20b-5p	101750781	SSH1	XM_015275531	slingshot homolog 1 (Drosophila)
56	98	gga-miR-20b-5p	428236	KCNJ1	XM_004947967	potassium voltage-gated channel subfamily J member 1
57	98	gga-miR-20b-5p	427224	CD274	XM_424811	CD274 molecule
58	98	gga-miR-20b-5p	418794	GPC6	XM_015274672	glypican 6
59	98	gga-miR-20b-5p	427225	PDCD1LG2	XM_424812	programmed cell death 1 ligand 2
60	98	gga-miR-20b-5p	427235	ACER2	XM_424820	alkaline ceramidase 2
61	98	gga-miR-20b-5p	421915	MYT1L	XM_015284942	myelin transcription factor 1 like
62	98	gga-miR-212-3p	373953	MAPK1	XM_015275131	mitogen-activated protein kinase 1
63	98	gga-miR-2131-5p	415575	CASC4	NM_001030556	cancer susceptibility 4
64	98	gga-miR-2131-5p	396529	ATP1B1	NM_205520	ATPase Na+/K+ transporting subunit beta 1
65	98	gga-miR-2131-5p	768473	FAM155A	XM_001231424	family with sequence similarity 155 member A
66	98	gga-miR-21-3p	428365	HEY1	XM_015282862	hes related family bHLH transcription factor with YRPW motif 1
67	98	gga-miR-21-3p	395145	HMGCR	XM_015277227	3-hydroxy-3-methylglutaryl-CoA reductase
68	98	gga-miR-21-3p	416421	MKL2	XM_015294275	MKL1/myocardin like 2
69	98	gga-miR-21-3p	427968	NCAM2	XM_425540	neural cell adhesion molecule 2
70	98	gga-miR-21-3p	100857774	CEP85L	XM_015284484	centrosomal protein 85 like
71	98	gga-miR-21-3p	100858515	CLRN2	XM_003641249	clarin 2
72	98	gga-miR-21-3p	422797	PCDH7	XM_015285689	protocadherin 7
73	98	gga-miR-21-3p	421693	AHI1	XM_004935725	Abelson helper integration site 1
74	98	gga-miR-221-3p	427031	HECTD2	XM_004942150	HECT domain E3 ubiquitin protein ligase 2
75	98	gga-miR-221-3p	428616	CLVS2	XM_426173	clavesin 2
76	98	gga-miR-221-3p	427252	ABHD17B	NM_001031423	abhydrolase domain containing 17B
77	98	gga-miR-221-3p	415550	SNAPC5	NM_001007829	small nuclear RNA activating complex polypeptide 5
78	98	gga-miR-221-3p	431530	RFX7	XM_429081	regulatory factor X7
105	98	gga-miR-2954	395475	KANK1	NM_001293232	KN motif and ankyrin repeat domains 1
106	98	gga-miR-2954	415607	APC	XM_015280450	APC, WNT signaling pathway regulator
107	98	gga-miR-30a-5p	415711	NFATC3	XM_015292363	nuclear factor of activated T-cells 3
108	98	gga-miR-30a-5p	417901	PLXNC1	XM_015284072	plexin C1
109	98	gga-miR-30a-5p	428253	NCAM1	NM_001128828	neural cell adhesion molecule 1
110	98	gga-miR-30a-5p	423722	ZCCHC24	XM_421599	zinc finger CCHC-type containing 24
111	98	gga-miR-30a-5p	100859904	SMIM10L1	XM_004945308	small integral membrane protein 10 like 1
112	98	gga-miR-30a-5p	415377	RORA	NM_001289887	RAR related orphan receptor A
113	98	gga-miR-30a-5p	422420	MARCH1	NM_001286224	membrane associated ring-CH-type finger 1
114	98	gga-miR-30a-5p	417547	KCTD7	NM_001039269	potassium channel tetramerization domain containing 7
115	98	gga-miR-30a-5p	427146	MIER3	XM_015277582	MIER family member 3
116	98	gga-miR-30a-5p	423335	SEC23A	XM_421250	Sec23 homolog A, coat complex II component
117	98	gga-miR-30a-5p	395545	FRZB	NM_204772	frizzled related protein
118	98	gga-miR-30a-5p	418241	KIAA0930	XM_416465	KIAA0930
119	98	gga-miR-30a-5p	424351	DENND1B	XM_015290375	DENN domain containing 1B
120	98	gga-miR-30a-5p	425199	PDE7A	XM_422982	phosphodiesterase 7A
121	98	gga-miR-30a-5p	427160	ADAMTS6	XM_424749	ADAM metallopeptidase with thrombospondin type 1 motif 6
122	98	gga-miR-30a-5p	427246	APBA1	XM_424829	amyloid beta precursor protein binding family A member 1
123	98	gga-miR-30a-5p	426810	ZNF608	XM_004949695	zinc finger protein 608
124	98	gga-miR-30a-5p	395945	SCN2A	NM_001293281	sodium voltage-gated channel alpha subunit 2
125	98	gga-miR-27b-3p	693248	MAF	NM_001044671	MAF bZIP transcription factor
126	98	gga-miR-27b-3p	416803	ADGRD1	XM_415094	adhesion G protein-coupled receptor D1
127	98	gga-miR-27b-3p	378903	CREM	NM_001278135	cAMP responsive element modulator
128	98	gga-miR-27b-3p	100858067	KCNA6	XM_003643151	potassium voltage-gated channel subfamily A member 6
129	98	gga-miR-27b-3p	770954	KCNK2	XM_004935320	potassium two pore domain channel subfamily K member 2
130	98	gga-miR-27b-3p	428014	GCC2	XM_004938522	GRIP and coiled-coil domain containing 2
131	98	gga-miR-27b-3p	415960	SLC6A1	XM_414303	solute carrier family 6 member 1
132	98	gga-miR-27b-3p	423408	RPS6KA5	NM_001012587	ribosomal protein S6 kinase A5
133	98	gga-miR-27b-3p	419923	FRS3	XM_015298982	fibroblast growth factor receptor substrate 3
134	98	gga-miR-27b-3p	421052	PIEZO2	XM_015282543	piezo type mechanosensitive ion channel component 2
135	98	gga-miR-27b-3p	427119	ELL2	XM_424711	elongation factor for RNA polymerase II 2
136	98	gga-miR-27b-3p	422945	C4H20ORF194	XM_420883	chromosome 4 open reading frame, human C20orf194
137	98	gga-miR-27b-3p	419898	ANKS1A	XM_015298998	ankyrin repeat and sterile alpha motif domain containing 1A
138	98	gga-miR-27b-3p	424706	SERBP1	NM_001031293	SERPINE1 mRNA binding protein 1
139	98	gga-miR-27b-3p	420513	ARL5B	NM_001143969	ADP ribosylation factor like GTPase 5B
140	98	gga-miR-27b-3p	422481	FBXW7	NM_001349722	F-box and WD repeat domain containing 7
141	98	gga-miR-26a-5p	415699	C11H16orf70	NM_001030565	chromosome 11 open reading frame, human C16orf70
142	98	gga-miR-26a-5p	423689	SLC25A16	XM_421570	solute carrier family 25 member 16
143	98	gga-miR-26a-5p	424882	PLOD3	XM_422695	procollagen-lysine,2-oxoglutarate 5-dioxygenase 3
144	98	gga-miR-26a-5p	771996	CIPC	XM_001235196	CLOCK interacting pacemaker
145	98	gga-miR-26a-5p	424262	OSBPL11	XM_015289957	oxysterol binding protein like 11
146	98	gga-miR-26a-5p	423675	PTEN	XM_015278701	phosphatase and tensin homolog
147	98	gga-miR-26a-5p	417411	RHBDL3	XM_015279919	rhomboid like 3
148	98	gga-miR-26a-5p	417614	ULK2	XM_004946695	unc-51 like autophagy activating kinase 2
149	98	gga-miR-26a-5p	416792	CHFR	XM_415086	checkpoint with forkhead and ring finger domains
150	98	gga-miR-26a-5p	422702	TSPAN5	XM_015285644	tetraspanin 5
151	98	gga-miR-26a-5p	424309	EPC2	XM_422154	enhancer of polycomb homolog 2
152	98	gga-miR-26a-2-5p	415699	C11H16orf70	NM_001030565	chromosome 11 open reading frame, human C16orf70
153	98	gga-miR-26a-2-5p	423689	SLC25A16	XM_421570	solute carrier family 25 member 16
154	98	gga-miR-26a-2-5p	424882	PLOD3	XM_422695	procollagen-lysine,2-oxoglutarate 5-dioxygenase 3
155	98	gga-miR-26a-2-5p	771996	CIPC	XM_001235196	CLOCK interacting pacemaker
156	98	gga-miR-26a-2-5p	424262	OSBPL11	XM_015289957	oxysterol binding protein like 11
157	98	gga-miR-26a-2-5p	423675	PTEN	XM_015278701	phosphatase and tensin homolog
158	98	gga-miR-26a-2-5p	417411	RHBDL3	XM_015279919	rhomboid like 3
159	98	gga-miR-26a-2-5p	417614	ULK2	XM_004946695	unc-51 like autophagy activating kinase 2
160	98	gga-miR-26a-2-5p	416792	CHFR	XM_415086	checkpoint with forkhead and ring finger domains
161	98	gga-miR-26a-2-5p	422702	TSPAN5	XM_015285644	tetraspanin 5
162	98	gga-miR-26a-2-5p	424309	EPC2	XM_422154	enhancer of polycomb homolog 2
163	98	gga-miR-223	396307	FGA	NM_205356	fibrinogen alpha chain
164	98	gga-miR-223	396324	ACVR2A	NM_205367	activin A receptor type 2A
165	98	gga-miR-223	420185	UBE2W	XM_015282784	ubiquitin conjugating enzyme E2 W (putative)
166	98	gga-miR-223	422565	FBXO8	XM_015276238	F-box protein 8
167	98	gga-miR-30e-5p	415711	NFATC3	XM_015292363	nuclear factor of activated T-cells 3
168	98	gga-miR-30e-5p	417901	PLXNC1	XM_015284072	plexin C1
169	98	gga-miR-30e-5p	428253	NCAM1	NM_001128828	neural cell adhesion molecule 1
170	98	gga-miR-30e-5p	395545	FRZB	NM_204772	frizzled related protein
171	98	gga-miR-30e-5p	418241	KIAA0930	XM_416465	KIAA0930
172	98	gga-miR-30e-5p	424351	DENND1B	XM_015290375	DENN domain containing 1B
173	98	gga-miR-30e-5p	427160	ADAMTS6	XM_424749	ADAM metallopeptidase with thrombospondin type 1 motif 6
174	98	gga-miR-30e-5p	426810	ZNF608	XM_004949695	zinc finger protein 608
175	98	gga-miR-30e-5p	395945	SCN2A	NM_001293281	sodium voltage-gated channel alpha subunit 2
176	98	gga-miR-30e-5p	423722	ZCCHC24	XM_421599	zinc finger CCHC-type containing 24
177	98	gga-miR-30e-5p	100859904	SMIM10L1	XM_004945308	small integral membrane protein 10 like 1
178	98	gga-miR-30e-5p	415377	RORA	NM_001289887	RAR related orphan receptor A
179	98	gga-miR-30e-5p	422420	MARCH1	NM_001286224	membrane associated ring-CH-type finger 1
180	98	gga-miR-30e-5p	417547	KCTD7	NM_001039269	potassium channel tetramerization domain containing 7
181	98	gga-miR-30e-5p	427146	MIER3	XM_015277582	MIER family member 3
182	98	gga-miR-30e-5p	423335	SEC23A	XM_421250	Sec23 homolog A, coat complex II component
183	98	gga-miR-30e-5p	425199	PDE7A	XM_422982	phosphodiesterase 7A
184	98	gga-miR-30e-5p	427246	APBA1	XM_424829	amyloid beta precursor protein binding family A member 1
8	98	gga-miR-3536	427493	KLF13	XM_425065
9	98	gga-miR-7	418607	MAP7D2	XM_015272706
10	98	gga-miR-7	421424	KCNK5	XM_419478
11	98	gga-miR-7	420661	RBMS3	XM_015281782
12	98	gga-miR-7	422017	ZNF395	XM_015285189
13	98	gga-miR-456-3p	396209	NFIB	XM_015280077
14	98	gga-miR-7b	418607	MAP7D2	XM_015272706
15	98	gga-miR-7b	421424	KCNK5	XM_419478
16	98	gga-miR-7b	420661	RBMS3	XM_015281782
17	98	gga-miR-7b	422017	ZNF395	XM_015285189
211	97	gga-miR-101-2-5p	417868	E2F7	XM_416110	E2F transcription factor 7
212	97	gga-miR-101-2-5p	421279	PELI1	XM_015278047	pellino E3 ubiquitin protein ligase 1
213	97	gga-miR-101-2-5p	424188	SLC4A10	XM_015289718	solute carrier family 4 member 10
214	97	gga-miR-101-2-5p	417159	MED22	XM_015279442	mediator complex subunit 22
215	97	gga-miR-106-5p	425036	MED12L	XM_015291835	mediator complex subunit 12 like
216	97	gga-miR-106-5p	395878	PAPOLA	NM_001198601	poly(A) polymerase alpha
217	97	gga-miR-106-5p	373991	CLOCK	XM_015285392	clock circadian regulator
218	97	gga-miR-106-5p	418673	PLCXD1	NM_001128637	phosphatidylinositol specific phospholipase C X domain containing 1
219	97	gga-miR-106-5p	424639	ZFYVE9	XM_015291221	zinc finger FYVE-type containing 9
220	97	gga-miR-106-5p	417305	GAS7	XM_015295214	growth arrest specific 7
221	97	gga-miR-106-5p	416593	UNKL	XM_015294524	unkempt family like zinc finger
222	97	gga-miR-106-5p	416834	ABCB9	XM_415125	ATP binding cassette subfamily B member 9
223	97	gga-miR-106-5p	423444	BCL11B	XM_004941933	B-cell CLL/lymphoma 11B
224	97	gga-miR-106-5p	424046	NABP1	XM_421902	nucleic acid binding protein 1
225	97	gga-miR-106-5p	422452	TBC1D9	XM_015276688	TBC1 domain family member 9
226	97	gga-let-7l-5p	395530	COL4A1	NM_001162399	collagen type IV alpha 1 chain
227	97	gga-let-7l-5p	418488	BACH1	XM_416696	BTB domain and CNC homolog 1
228	97	gga-let-7l-5p	422029	XKR6	XM_015285178	XK related 6
229	97	gga-let-7l-5p	418908	STARD13	XM_015278510	StAR related lipid transfer domain containing 13
230	97	gga-let-7l-5p	422239	INTS6L	XM_015278456	integrator complex subunit 6 like
231	97	gga-let-7l-5p	424538	GNG5	NM_001302135	G protein subunit gamma 5
232	97	gga-let-7l-5p	428262	SLC26A9	XM_425821	solute carrier family 26 member 9
233	97	gga-miR-103-3p	427276	PPIP5K2	XM_015280461	diphosphoinositol pentakisphosphate kinase 2
234	97	gga-miR-103-3p	417627	PPM1E	XM_415871	protein phosphatase, Mg2+/Mn2+ dependent 1E
235	97	gga-miR-103-3p	420678	ZNRF2	XM_015281773	zinc and ring finger 2
236	97	gga-miR-103-3p	429406	ARMC1	NM_001031573	armadillo repeat containing 1
237	97	gga-miR-103-3p	421809	BACH2	XM_015284690	BTB domain and CNC homolog 2
238	97	gga-miR-103-3p	418794	GPC6	XM_015274672	glypican 6
239	97	gga-miR-103-3p	416338	ZCCHC10	XM_414654	zinc finger CCHC-type containing 10
240	97	gga-let-7b	395530	COL4A1	NM_001162399	collagen type IV alpha 1 chain
241	97	gga-let-7b	418488	BACH1	XM_416696	BTB domain and CNC homolog 1
242	97	gga-let-7b	422029	XKR6	XM_015285178	XK related 6
243	97	gga-let-7b	418908	STARD13	XM_015278510	StAR related lipid transfer domain containing 13
244	97	gga-let-7b	422239	INTS6L	XM_015278456	integrator complex subunit 6 like
245	97	gga-let-7b	424538	GNG5	NM_001302135	G protein subunit gamma 5
246	97	gga-let-7b	428262	SLC26A9	XM_425821	solute carrier family 26 member 9
247	97	gga-miR-125b-5p	101749130	IER3IP1	NM_001302166	immediate early response 3 interacting protein 1
248	97	gga-miR-125b-5p	420637	PLEKHA8	XM_418736	pleckstrin homology domain containing A8
249	97	gga-miR-125b-5p	415578	RASGRF1	XM_015292195	Ras protein specific guanine nucleotide releasing factor 1
250	97	gga-miR-125b-5p	770712	PCGF6	XM_001234042	polycomb group ring finger 6
251	97	gga-miR-125b-5p	100859297	ARID3B	XM_015278743	AT-rich interaction domain 3B
252	97	gga-let-7i	395530	COL4A1	NM_001162399	collagen type IV alpha 1 chain
253	97	gga-let-7i	418488	BACH1	XM_416696	BTB domain and CNC homolog 1
254	97	gga-let-7i	422029	XKR6	XM_015285178	XK related 6
255	97	gga-let-7i	418908	STARD13	XM_015278510	StAR related lipid transfer domain containing 13
256	97	gga-let-7i	422239	INTS6L	XM_015278456	integrator complex subunit 6 like
257	97	gga-let-7i	424538	GNG5	NM_001302135	G protein subunit gamma 5
258	97	gga-let-7i	428262	SLC26A9	XM_425821	solute carrier family 26 member 9
259	97	gga-let-7g-3p	424308	MBD5	XM_015289883	methyl-CpG binding domain protein 5
260	97	gga-let-7g-3p	417786	CNTN1	NM_001004381	contactin 1
261	97	gga-let-7g-3p	415797	CDH11	NM_001004371	cadherin 11
262	97	gga-let-7g-3p	416872	PPP1CC	NM_001006190	protein phosphatase 1 catalytic subunit gamma
263	97	gga-let-7g-3p	373935	DACH1	XM_015275204	dachshund family transcription factor 1
264	97	gga-let-7g-3p	424989	SLC7A14	XM_422796	solute carrier family 7 member 14
265	97	gga-let-7g-3p	425903	PPP4R1	XM_015282507	protein phosphatase 4 regulatory subunit 1
266	97	gga-let-7g-3p	422946	ATRN	XM_015286048	attractin
267	97	gga-let-7g-3p	421809	BACH2	XM_015284690	BTB domain and CNC homolog 2
268	97	gga-let-7g-3p	415877	IST1	XM_015292721	IST1, ESCRT-III associated factor
269	97	gga-let-7g-3p	396332	SEMA3D	NM_205373	semaphorin 3D
270	97	gga-let-7g-3p	420877	CDYL	XM_418964	chromodomain Y like
271	97	gga-miR-126-5p	395079	FBN3	XM_418173	fibrillin 3
272	97	gga-miR-126-5p	419524	CDCA2	XM_015297327	cell division cycle associated 2
273	97	gga-miR-126-5p	418247	PFKFB3	XM_015290911	6-phosphofructo-2-kinase/fructose-2,6-biphosphatase 3
274	97	gga-miR-126-5p	423331	MIPOL1	XM_004941766	mirror-image polydactyly 1
275	97	gga-miR-126-5p	428446	POMGNT2	XM_015281576	protein O-linked mannose N-acetylglucosaminyltransferase 2 (beta 1,4-)
276	97	gga-miR-126-5p	421271	SPRED2	XM_419341	sprouty related EVH1 domain containing 2
277	97	gga-miR-126-5p	421463	BIRC6	XM_015283762	baculoviral IAP repeat containing 6
278	97	gga-miR-126-5p	374003	POLK	XM_015277219	DNA polymerase kappa
279	97	gga-miR-126-5p	415701	FBXL8	NM_001277683	F-box and leucine rich repeat protein 8
280	97	gga-miR-126-5p	418294	C1S	NM_001030777	complement C1s
281	97	gga-miR-126-5p	415674	ATP6V0D1	XM_015279135	ATPase H+ transporting V0 subunit d1
282	97	gga-miR-126-5p	428002	ZRSR2	XM_015273389	zinc finger CCCH-type, RNA binding motif and serine/arginine rich 2
283	97	gga-miR-126-5p	771337	SOX7	XM_001234627	SRY-box 7
284	97	gga-miR-126-5p	416156	C1QTNF2	NM_001277702	C1q and tumor necrosis factor related protein 2
285	97	gga-miR-126-5p	431585	C6	NM_001144849	complement C6
286	97	gga-miR-126-5p	418797	SLITRK6	XM_003640550	SLIT and NTRK like family member 6
287	97	gga-miR-126-5p	421132	IMPAD1	XM_419214	inositol monophosphatase domain containing 1
288	97	gga-miR-126-5p	770004	CA9	XM_004937157	carbonic anhydrase 9
289	97	gga-miR-126-5p	420187	ELOC	NM_001007888	elongin C
290	97	gga-miR-126-5p	418662	CD99	XM_015277695	CD99 molecule (Xg blood group)
291	97	gga-miR-126-5p	769360	TMED7	NM_001319030	transmembrane p24 trafficking protein 7
292	97	gga-miR-126-5p	421756	CDK19	XM_015284576	cyclin dependent kinase 19
52	97	gga-miR-133c-3p	426680	PPP4R3B	XM_424305	protein phosphatase 4 regulatory subunit 3B
53	97	gga-miR-133c-3p	423411	PPP4R3A	XM_004941870	protein phosphatase 4 regulatory subunit 3A
54	97	gga-miR-1454	421116	RB1CC1	XM_015282659	RB1 inducible coiled-coil 1
55	97	gga-miR-1454	419145	ITCH	XM_417330	itchy E3 ubiquitin protein ligase
56	97	gga-miR-1454	421196	KIAA1841	XM_015283297	KIAA1841
57	97	gga-miR-1454	427553	CDH8	NM_001100289	cadherin 8
58	97	gga-miR-1454	420657	LRRC3B	XM_418756	leucine rich repeat containing 3B
59	97	gga-miR-1454	421278	LGALSL	NM_001008456	galectin like
60	97	gga-miR-1454	417413	ZNF207	XM_004946178	zinc finger protein 207
61	97	gga-miR-1456-5p	100857974	ONECUT2	XM_003642903	one cut homeobox 2
62	97	gga-miR-130b-3p	421115	ST18	XM_015282653	ST18, C2H2C-type zinc finger
63	97	gga-miR-130b-3p	415699	C11H16orf70	NM_001030565	chromosome 11 open reading frame, human C16orf70
64	97	gga-miR-130b-3p	424639	ZFYVE9	XM_015291221	zinc finger FYVE-type containing 9
65	97	gga-miR-130b-3p	421483	MEMO1	NM_001195423	mediator of cell motility 1
66	97	gga-miR-130b-3p	418054	FOXRED2	XM_001234651	FAD dependent oxidoreductase domain containing 2
67	97	gga-miR-130b-3p	428580	ZBTB18	XM_015283986	zinc finger and BTB domain containing 18
68	97	gga-miR-130b-3p	416314	SAR1B	XM_015294016	secretion associated Ras related GTPase 1B
69	97	gga-miR-130b-3p	420138	CPAMD8	XM_015300168	C3 and PZP like, alpha-2-macroglobulin domain containing 8
70	97	gga-miR-130b-3p	424633	EPS15	NM_001031283	epidermal growth factor receptor pathway substrate 15
71	97	gga-miR-130b-3p	396361	INHBA	XM_015281320	inhibin subunit beta A
72	97	gga-miR-130b-3p	423641	UBE2D1	NM_001199526	ubiquitin conjugating enzyme E2 D1
73	97	gga-miR-130b-3p	419823	MDM4	XM_015299096	MDM4, p53 regulator
74	97	gga-miR-130b-3p	422441	RAB33B	NM_001008466	RAB33B, member RAS oncogene family
75	97	gga-miR-129-5p	100859519	NR2F1	XM_004949405	nuclear receptor subfamily 2 group F member 1
76	97	gga-miR-129-5p	427439	LOC427439	XM_015277519	Nipped-B homolog-like
77	97	gga-miR-129-5p	420580	GLCCI1	NM_001012855	glucocorticoid induced 1
78	97	gga-miR-129-5p	423385	NRXN3	XM_015287417	neurexin 3
79	97	gga-miR-129-5p	768866	RBM38	NM_001305093	RNA binding motif protein 38
80	97	gga-miR-129-5p	417612	AKAP10	XM_015295836	A-kinase anchoring protein 10
81	97	gga-miR-129-5p	427169	MAST4	XM_015277624	microtubule associated serine/threonine kinase family member 4
82	97	gga-miR-129-5p	418463	CADM2	XM_015298395	cell adhesion molecule 2
83	97	gga-miR-129-5p	771133	FUT9	NM_001079502	fucosyltransferase 9
84	97	gga-miR-129-5p	420661	RBMS3	XM_015281782	RNA binding motif single stranded interacting protein 3
85	97	gga-miR-129-5p	422342	PAK3	XM_015278599	p21 (RAC1) activated kinase 3
65	97	gga-miR-18b-5p	428432	OSBPL3	XM_015281839	oxysterol binding protein like 3
66	97	gga-miR-148a-5p	374080	TLE4Z1	NM_204237	transducin like enhancer of split 4-Z 1
67	97	gga-miR-1563	416109	ARL8B	XM_414440	ADP ribosylation factor like GTPase 8B
68	97	gga-miR-1563	426810	ZNF608	XM_004949695	zinc finger protein 608
69	97	gga-miR-1563	395568	COL5A1	NM_204790	collagen type V alpha 1 chain
70	97	gga-miR-1563	423235	SNAP23	NM_001199666	synaptosome associated protein 23
71	97	gga-miR-181b-5p	421677	HECA	XM_015284196	hdc homolog, cell cycle regulator
72	97	gga-miR-181b-5p	417923	TMPO	NM_001006235	thymopoietin
73	97	gga-miR-181b-5p	419573	RLF	XM_417721	rearranged L-myc fusion
74	97	gga-miR-181b-5p	423442	GSKIP	NM_001008473	GSK3B interacting protein
75	97	gga-miR-181b-5p	423749	SORBS1	XM_015288520	sorbin and SH3 domain containing 1
76	97	gga-miR-181b-5p	421303	LCLAT1	NM_001031039	lysocardiolipin acyltransferase 1
77	97	gga-miR-181b-5p	422251	ZIC3	XM_015278478	Zic family member 3
78	97	gga-miR-181b-5p	420877	CDYL	XM_418964	chromodomain Y like
79	97	gga-miR-181b-5p	419870	CTTNBP2NL	XM_417997	CTTNBP2 N-terminal like
80	97	gga-miR-181b-5p	419055	RNF169	XM_015281014	ring finger protein 169
81	97	gga-miR-181b-5p	420444	RBM33	XM_004939156	RNA binding motif protein 33
82	97	gga-miR-181b-5p	417739	MAPK11	NM_001006227	mitogen-activated protein kinase 11
83	97	gga-miR-16-2-3p	414894	GRIA2	XM_015285277	glutamate ionotropic receptor AMPA type subunit 2
84	97	gga-miR-16-2-3p	424308	MBD5	XM_015289883	methyl-CpG binding domain protein 5
85	97	gga-miR-16-2-3p	419867	RAP1A	XM_417994	RAP1A, member of RAS oncogene family
86	97	gga-miR-16-2-3p	423682	PRKG1	XM_015278706	protein kinase cGMP-dependent 1
87	97	gga-miR-16-2-3p	427968	NCAM2	XM_425540	neural cell adhesion molecule 2
88	97	gga-miR-16-2-3p	416320	VDAC1	XM_015294017	voltage dependent anion channel 1
89	97	gga-miR-194	768780	RSBN1L	XM_015275759	round spermatid basic protein 1 like
90	97	gga-miR-194	768787	C3H1ORF198	XM_015284384	chromosome 3 open reading frame, human C1orf198
91	97	gga-miR-194	416187	PAIP2B	NM_001007832	poly(A) binding protein interacting protein 2B
92	97	gga-miR-194	420437	KMT2C	XM_015281230	lysine methyltransferase 2C
93	97	gga-miR-194	424309	EPC2	XM_422154	enhancer of polycomb homolog 2
94	97	gga-miR-18a-5p	428432	OSBPL3	XM_015281839	oxysterol binding protein like 3
95	97	gga-miR-181a-5p	421677	HECA	XM_015284196	hdc homolog, cell cycle regulator
96	97	gga-miR-181a-5p	417923	TMPO	NM_001006235	thymopoietin
97	97	gga-miR-181a-5p	419573	RLF	XM_417721	rearranged L-myc fusion
98	97	gga-miR-181a-5p	423442	GSKIP	NM_001008473	GSK3B interacting protein
99	97	gga-miR-181a-5p	423749	SORBS1	XM_015288520	sorbin and SH3 domain containing 1
100	97	gga-miR-181a-5p	421303	LCLAT1	NM_001031039	lysocardiolipin acyltransferase 1
101	97	gga-miR-181a-5p	422251	ZIC3	XM_015278478	Zic family member 3
102	97	gga-miR-181a-5p	420877	CDYL	XM_418964	chromodomain Y like
103	97	gga-miR-181a-5p	419055	RNF169	XM_015281014	ring finger protein 169
104	97	gga-miR-181a-5p	420444	RBM33	XM_004939156	RNA binding motif protein 33
105	97	gga-miR-181a-5p	417739	MAPK11	NM_001006227	mitogen-activated protein kinase 11
79	97	gga-miR-21-5p	416865	KNTC1	XM_015275578	kinetochore associated 1
80	97	gga-miR-20b-5p	428621	HS3ST5	XM_426178	heparan sulfate-glucosamine 3-sulfotransferase 5
81	97	gga-miR-20b-5p	425036	MED12L	XM_015291835	mediator complex subunit 12 like
82	97	gga-miR-20b-5p	373991	CLOCK	XM_015285392	clock circadian regulator
83	97	gga-miR-20b-5p	418673	PLCXD1	NM_001128637	phosphatidylinositol specific phospholipase C X domain containing 1
84	97	gga-miR-20b-5p	424639	ZFYVE9	XM_015291221	zinc finger FYVE-type containing 9
85	97	gga-miR-20b-5p	417305	GAS7	XM_015295214	growth arrest specific 7
86	97	gga-miR-20b-5p	423444	BCL11B	XM_004941933	B-cell CLL/lymphoma 11B
87	97	gga-miR-20b-5p	424046	NABP1	XM_421902	nucleic acid binding protein 1
88	97	gga-miR-20b-5p	422452	TBC1D9	XM_015276688	TBC1 domain family member 9
89	97	gga-miR-20b-5p	395878	PAPOLA	NM_001198601	poly(A) polymerase alpha
90	97	gga-miR-20b-5p	416593	UNKL	XM_015294524	unkempt family like zinc finger
91	97	gga-miR-20b-5p	416834	ABCB9	XM_415125	ATP binding cassette subfamily B member 9
92	97	gga-miR-212-3p	418195	SOX5	XM_015290191	SRY-box 5
93	97	gga-miR-212-3p	415733	PAPD5	XM_015292408	poly(A) RNA polymerase D5, non-canonical
94	97	gga-miR-212-3p	417777	TMEM168	XM_015282365	transmembrane protein 168
95	97	gga-miR-2131-5p	428858	SHANK2	XM_015286890	SH3 and multiple ankyrin repeat domains 2
96	97	gga-miR-2131-5p	421867	RIMS1	XM_419884	regulating synaptic membrane exocytosis 1
97	97	gga-miR-2131-5p	416379	EPG5	XM_004949045	ectopic P-granules autophagy protein 5 homolog
98	97	gga-miR-21-3p	770043	CCBE1	XM_015277497	collagen and calcium binding EGF domains 1
99	97	gga-miR-21-3p	417583	TAOK1	XM_015296080	TAO kinase 1
100	97	gga-miR-21-3p	416917	CCDC117	XM_003642208	coiled-coil domain containing 117
101	97	gga-miR-21-3p	100858827	PRKAR2A	XM_003642006	protein kinase cAMP-dependent type II regulatory subunit alpha
102	97	gga-miR-21-3p	396087	SKIL	NM_205174	SKI like proto-oncogene
103	97	gga-miR-21-3p	396360	CEP170P1	NM_205395	centrosomal protein 170 pseudogene 1
104	97	gga-miR-21-3p	427467	CZH9ORF3	XM_004949225	chromosome Z open reading frame, human C9orf3
105	97	gga-miR-21-3p	395997	EPHA5	XM_015276146	EPH receptor A5
106	97	gga-miR-221-3p	445340	PRDM1	XM_015284539	PR/SET domain 1
107	97	gga-miR-221-3p	428226	RIMS3	XM_015297840	regulating synaptic membrane exocytosis 3
108	97	gga-miR-221-3p	416830	PITPNM2	XM_015275601	phosphatidylinositol transfer protein membrane associated 2
109	97	gga-miR-221-3p	429011	KLF7	XM_015289510	Kruppel like factor 7
185	97	gga-miR-30a-5p	415541	DENND4A	XM_015292248	DENN domain containing 4A
186	97	gga-miR-30a-5p	770395	FAM124A	XM_001233731	family with sequence similarity 124 member A
187	97	gga-miR-30a-5p	428937	NRG3	XM_015288041	neuregulin 3
188	97	gga-miR-30a-5p	417844	CPSF6	XM_015281739	cleavage and polyadenylation specific factor 6
189	97	gga-miR-30a-5p	421949	FAM49A	XM_015276056	family with sequence similarity 49 member A
190	97	gga-miR-30a-5p	776258	SLC35F4	XM_015287921	solute carrier family 35 member F4
191	97	gga-miR-30a-5p	101751124	STK39	XM_015289690	serine/threonine kinase 39
192	97	gga-miR-30a-5p	418062	LARGE1	XM_015285402	LARGE xylosyl- and glucuronyltransferase 1
193	97	gga-miR-30a-5p	425231	ZNRF1	XM_015279232	zinc and ring finger 1
194	97	gga-miR-30a-5p	395947	SCN5A	XM_015281251	sodium voltage-gated channel alpha subunit 5
195	97	gga-miR-30a-5p	395510	TDG	NM_204750	thymine DNA glycosylase
196	97	gga-miR-30a-5p	422591	PTPN13	XM_015276503	protein tyrosine phosphatase, non-receptor type 13
197	97	gga-miR-30a-5p	426265	SRSF7	NM_001031368	serine and arginine rich splicing factor 7
198	97	gga-miR-30a-5p	420926	ROPN1L	XM_004935116	rhophilin associated tail protein 1 like
199	97	gga-miR-30a-5p	417719	NAPEPLD	XM_015275728	N-acyl phosphatidylethanolamine phospholipase D
200	97	gga-miR-30a-5p	395113	PPP3CA	XM_015285623	protein phosphatase 3, catalytic subunit, alpha isozyme
201	97	gga-miR-30a-5p	421737	RFX6	XM_015284589	regulatory factor X6
202	97	gga-miR-30a-5p	428980	ADRA2A	XM_004942276	adrenoceptor alpha 2A
203	97	gga-miR-30a-5p	424180	SCN3A	XM_015289740	sodium voltage-gated channel alpha subunit 3
204	97	gga-miR-30a-5p	422106	LOC422106	XM_429916	uncharacterized LOC422106
205	97	gga-miR-30a-5p	424141	LNPK	XM_004942726	lunapark, ER junction formation factor
206	97	gga-miR-24-3p	422614	PPM1K	XM_420574	protein phosphatase, Mg2+/Mn2+ dependent 1K
207	97	gga-miR-24-3p	420750	AVL9	XM_418848	AVL9 cell migration associated
208	97	gga-miR-27b-3p	424450	EDEM3	XM_422293	ER degradation enhancing alpha-mannosidase like protein 3
209	97	gga-miR-27b-3p	420170	ARFGEF1	XM_418283	ADP ribosylation factor guanine nucleotide exchange factor 1
210	97	gga-miR-27b-3p	415951	IPPK	NM_001293322	inositol-pentakisphosphate 2-kinase
211	97	gga-miR-27b-3p	420577	MIOS	XM_418678	meiosis regulator for oocyte development
212	97	gga-miR-27b-3p	417747	ZNF800	NM_001199499	zinc finger protein 800
213	97	gga-miR-27b-3p	421381	KCNH1	XM_015283863	potassium voltage-gated channel subfamily H member 1
214	97	gga-miR-27b-3p	426849	LMAN1	XM_015277293	lectin, mannose binding 1
215	97	gga-miR-27b-3p	422518	CCSER1	XM_004941037	coiled-coil serine rich protein 1
216	97	gga-miR-27b-3p	771996	CIPC	XM_015287718	CLOCK interacting pacemaker
217	97	gga-miR-27b-3p	416125	TMCC1	XM_015293163	transmembrane and coiled-coil domain family 1
218	97	gga-miR-27b-3p	426876	LARP4	NM_001012700	La ribonucleoprotein domain family member 4
219	97	gga-miR-27b-3p	423722	ZCCHC24	XM_421599	zinc finger CCHC-type containing 24
220	97	gga-miR-27b-3p	424264	LMLN	XM_004942958	leishmanolysin like peptidase
221	97	gga-miR-27b-3p	422742	LONRF1	XM_420695	LON peptidase N-terminal domain and ring finger 1
222	97	gga-miR-27b-3p	416593	UNKL	XM_015294524	unkempt family like zinc finger
223	97	gga-miR-27b-3p	415432	MYEF2	XM_015291926	myelin expression factor 2
224	97	gga-miR-27b-3p	421945	LPIN1	XM_015276091	lipin 1
225	97	gga-miR-27b-3p	100859653	PFKFB4L	XM_004944394	6-phosphofructo-2-kinase/fructose-2,6-biphosphatase 4-like
226	97	gga-miR-27b-3p	374146	ERG	XM_015300250	ERG, ETS transcription factor
227	97	gga-miR-27b-3p	424385	SUCO	XM_422229	SUN domain containing ossification factor
228	97	gga-miR-26a-5p	423070	PIK3C2A	XM_015286631	phosphatidylinositol-4-phosphate 3-kinase catalytic subunit type 2 alpha
229	97	gga-miR-26a-5p	420860	TMEM14CL	NM_001256499	transmembrane protein 14C-like
230	97	gga-miR-26a-5p	428062	TBC1D4	XM_015277031	TBC1 domain family member 4
231	97	gga-miR-26a-5p	416258	LARP1	XM_015293913	La ribonucleoprotein domain family member 1
232	97	gga-miR-26a-5p	395568	COL5A1	NM_204790	collagen type V alpha 1 chain
233	97	gga-miR-26a-5p	770670	ZSWIM6	XM_004937262	zinc finger SWIM-type containing 6
234	97	gga-miR-26a-5p	423897	ZDHHC6	XM_015288964	zinc finger DHHC-type containing 6
235	97	gga-miR-26a-5p	421458	FAM98A	NM_001031057	family with sequence similarity 98 member A
236	97	gga-miR-26a-5p	426312	SULF1	XM_015282902	sulfatase 1
237	97	gga-miR-26a-5p	427123	SLC12A2	XM_004949377	solute carrier family 12 member 2
238	97	gga-miR-26a-5p	419531	ENTPD4	XM_417683	ectonucleoside triphosphate diphosphohydrolase 4
239	97	gga-miR-26a-5p	423102	AP2A2	NM_001012896	adaptor related protein complex 2 subunit alpha 2
240	97	gga-miR-26a-2-5p	423070	PIK3C2A	XM_015286631	phosphatidylinositol-4-phosphate 3-kinase catalytic subunit type 2 alpha
241	97	gga-miR-26a-2-5p	420860	TMEM14CL	NM_001256499	transmembrane protein 14C-like
242	97	gga-miR-26a-2-5p	428062	TBC1D4	XM_015277031	TBC1 domain family member 4
243	97	gga-miR-26a-2-5p	416258	LARP1	XM_015293913	La ribonucleoprotein domain family member 1
244	97	gga-miR-26a-2-5p	395568	COL5A1	NM_204790	collagen type V alpha 1 chain
245	97	gga-miR-26a-2-5p	770670	ZSWIM6	XM_004937262	zinc finger SWIM-type containing 6
246	97	gga-miR-26a-2-5p	423897	ZDHHC6	XM_015288964	zinc finger DHHC-type containing 6
247	97	gga-miR-26a-2-5p	421458	FAM98A	NM_001031057	family with sequence similarity 98 member A
248	97	gga-miR-26a-2-5p	426312	SULF1	XM_015282902	sulfatase 1
249	97	gga-miR-26a-2-5p	427123	SLC12A2	XM_004949377	solute carrier family 12 member 2
250	97	gga-miR-26a-2-5p	419531	ENTPD4	XM_417683	ectonucleoside triphosphate diphosphohydrolase 4
251	97	gga-miR-26a-2-5p	423102	AP2A2	NM_001012896	adaptor related protein complex 2 subunit alpha 2
252	97	gga-miR-223	419628	AGO3	NM_001030900	argonaute 3, RISC catalytic component
253	97	gga-miR-223	374163	HSP90B1	NM_204289	heat shock protein 90 beta family member 1
254	97	gga-miR-30e-5p	428937	NRG3	XM_015288041	neuregulin 3
255	97	gga-miR-30e-5p	776258	SLC35F4	XM_015287921	solute carrier family 35 member F4
256	97	gga-miR-30e-5p	101751124	STK39	XM_015289690	serine/threonine kinase 39
257	97	gga-miR-30e-5p	395510	TDG	NM_204750	thymine DNA glycosylase
258	97	gga-miR-30e-5p	422591	PTPN13	XM_015276503	protein tyrosine phosphatase, non-receptor type 13
259	97	gga-miR-30e-5p	426265	SRSF7	NM_001031368	serine and arginine rich splicing factor 7
260	97	gga-miR-30e-5p	417719	NAPEPLD	XM_015275728	N-acyl phosphatidylethanolamine phospholipase D
261	97	gga-miR-30e-5p	395113	PPP3CA	XM_015285623	protein phosphatase 3, catalytic subunit, alpha isozyme
262	97	gga-miR-30e-5p	424180	SCN3A	XM_015289740	sodium voltage-gated channel alpha subunit 3
263	97	gga-miR-30e-5p	422106	LOC422106	XM_429916	uncharacterized LOC422106
264	97	gga-miR-30e-5p	424141	LNPK	XM_004942726	lunapark, ER junction formation factor
265	97	gga-miR-30e-5p	415541	DENND4A	XM_015292248	DENN domain containing 4A
266	97	gga-miR-30e-5p	770395	FAM124A	XM_001233731	family with sequence similarity 124 member A
267	97	gga-miR-30e-5p	417844	CPSF6	XM_015281739	cleavage and polyadenylation specific factor 6
268	97	gga-miR-30e-5p	421949	FAM49A	XM_015276056	family with sequence similarity 49 member A
269	97	gga-miR-30e-5p	418062	LARGE1	XM_015285402	LARGE xylosyl- and glucuronyltransferase 1
270	97	gga-miR-30e-5p	425231	ZNRF1	XM_015279232	zinc and ring finger 1
271	97	gga-miR-30e-5p	395947	SCN5A	XM_015281251	sodium voltage-gated channel alpha subunit 5
272	97	gga-miR-30e-5p	420926	ROPN1L	XM_004935116	rhophilin associated tail protein 1 like
273	97	gga-miR-30e-5p	421737	RFX6	XM_015284589	regulatory factor X6
274	97	gga-miR-30e-5p	428980	ADRA2A	XM_004942276	adrenoceptor alpha 2A
275	97	gga-miR-2954	769469	PDE4D	XM_004937258	phosphodiesterase 4D
18	97	gga-miR-92-5p	422955	EXOC6B	XM_420892
19	97	gga-miR-3536	100858275	TESK2	XM_003641688
20	97	gga-miR-7	428858	SHANK2	XM_015286890
21	97	gga-miR-7	420769	GLI3	XM_015281558
22	97	gga-miR-3533	431590	HCN1	XM_429145
23	97	gga-miR-3533	419321	C20H20ORF85	XM_417493
24	97	gga-miR-3533	396290	GABRB3	NM_205346
25	97	gga-miR-3533	419219	SYCP2	XM_015296671
26	97	gga-miR-7b	428858	SHANK2	XM_015286890
27	97	gga-miR-7b	420769	GLI3	XM_015281558
293	96	gga-miR-101-2-5p	374199	JAK2	XM_015280061	Janus kinase 2
294	96	gga-miR-101-2-5p	423210	INO80	NM_001199657	INO80 complex subunit
295	96	gga-miR-101-2-5p	418550	AGPAT3	XM_004934600	1-acylglycerol-3-phosphate O-acyltransferase 3
296	96	gga-miR-101-2-5p	417857	TBC1D15	NM_001012809	TBC1 domain family member 15
297	96	gga-miR-106-5p	423246	DNAL1	NM_001199681	dynein axonemal light chain 1
298	96	gga-miR-106-5p	424746	ATG16L1	XM_422568	autophagy related 16 like 1
299	96	gga-miR-106-5p	419698	RCAN3	NM_001030907	RCAN family member 3
300	96	gga-miR-106-5p	422382	RNF128	XM_420351	ring finger protein 128, E3 ubiquitin protein ligase
301	96	gga-miR-106-5p	423408	RPS6KA5	NM_001012587	ribosomal protein S6 kinase A5
302	96	gga-miR-106-5p	428621	HS3ST5	XM_426178	heparan sulfate-glucosamine 3-sulfotransferase 5
303	96	gga-miR-106-5p	418402	CEP97	XM_416617	centrosomal protein 97
304	96	gga-miR-106-5p	422756	RASL11B	XM_420710	RAS like family 11 member B
305	96	gga-miR-106-5p	418748	MCF2L	NM_001252063	MCF.2 cell line derived transforming sequence like
306	96	gga-miR-106-5p	424110	NBEAL1	XM_004942674	neurobeachin like 1
307	96	gga-miR-106-5p	422829	FBXL5	XM_420776	F-box and leucine rich repeat protein 5
308	96	gga-miR-106-5p	421045	FAM210A	NM_001031014	family with sequence similarity 210 member A
309	96	gga-miR-106-5p	426878	LIMA1	XM_015300254	LIM domain and actin binding 1
310	96	gga-miR-106-5p	421705	L3MBTL3	XM_419742	L3MBTL3, histone methyl-lysine binding protein
311	96	gga-miR-106-5p	421375	LPGAT1	NM_001031049	lysophosphatidylglycerol acyltransferase 1
312	96	gga-miR-106-5p	425840	ARID4B	XM_004935478	AT-rich interaction domain 4B
313	96	gga-miR-106-5p	415377	RORA	NM_001289887	RAR related orphan receptor A
314	96	gga-miR-106-5p	416130	FGD5	XM_004944732	FYVE, RhoGEF and PH domain containing 5
315	96	gga-miR-106-5p	426469	ANKRD52	NM_001012939	ankyrin repeat domain 52
316	96	gga-miR-106-5p	418491	TIAM1	XM_416699	T cell lymphoma invasion and metastasis 1
317	96	gga-miR-106-5p	769337	PRR16	XM_001232592	proline rich 16
318	96	gga-miR-106-5p	422345	ACSL4	XM_420317	acyl-CoA synthetase long chain family member 4
319	96	gga-miR-106-5p	418139	DENND5B	XM_004937901	DENN domain containing 5B
320	96	gga-miR-106-5p	100859860	EHD4	XM_015287117	EH domain containing 4
321	96	gga-miR-106-5p	414891	SLC24A2	XM_015280086	solute carrier family 24 member 2
322	96	gga-miR-106-5p	428523	ANKRD29	XM_426077	ankyrin repeat domain 29
323	96	gga-miR-106-5p	422758	USP46	XM_004936029	ubiquitin specific peptidase 46
324	96	gga-miR-106-5p	419289	BPIFB3	NM_001030861	BPI fold containing family B member 3
325	96	gga-miR-106-5p	415722	CHD9	XM_015292386	chromodomain helicase DNA binding protein 9
326	96	gga-let-7l-5p	418752	COL4A2	NM_001162390	collagen type IV alpha 2 chain
327	96	gga-let-7l-5p	421610	UTRN	XM_015284311	utrophin
328	96	gga-let-7l-5p	423821	CCNJ	XM_015288832	cyclin J
329	96	gga-let-7l-5p	420078	DOT1L	XM_015299865	DOT1 like histone lysine methyltransferase
330	96	gga-miR-103-3p	419479	AADACL4L3	XM_003642532	arylacetamide deacetylase-like 4-like 3
331	96	gga-miR-103-3p	429501	GALNT6	NM_001031578	polypeptide N-acetylgalactosaminyltransferase 6
332	96	gga-miR-103-3p	424793	AGFG1	XM_015276984	ArfGAP with FG repeats 1
333	96	gga-miR-103-3p	419987	ZNF652	XM_003642788	zinc finger protein 652
334	96	gga-miR-103-3p	417805	SCAF11	NM_001195570	SR-related CTD-associated factor 11
335	96	gga-miR-103-3p	415957	IARS	XM_414300	isoleucyl-tRNA synthetase
336	96	gga-miR-103-3p	769661	ATF7	XM_003643835	activating transcription factor 7
337	96	gga-miR-103-3p	374035	GIT2	XM_015275138	GIT ArfGAP 2
338	96	gga-miR-103-3p	430580	PPP6R2	XM_015279402	protein phosphatase 6, regulatory subunit 2
339	96	gga-miR-103-3p	422481	FBXW7	NM_001349722	F-box and WD repeat domain containing 7
340	96	gga-let-7b	418752	COL4A2	NM_001162390	collagen type IV alpha 2 chain
341	96	gga-let-7b	423440	GLRX5	NM_001008472	glutaredoxin 5
342	96	gga-let-7b	421610	UTRN	XM_015284311	utrophin
343	96	gga-let-7b	423821	CCNJ	XM_015288832	cyclin J
344	96	gga-let-7b	420078	DOT1L	XM_015299865	DOT1 like histone lysine methyltransferase
345	96	gga-miR-125b-5p	423789	LIPA	XM_421661	lipase A, lysosomal acid type
346	96	gga-miR-125b-5p	770670	ZSWIM6	XM_004937262	zinc finger SWIM-type containing 6
347	96	gga-miR-125b-5p	427694	SBNO1	NM_001031469	strawberry notch homolog 1
348	96	gga-miR-125b-5p	424634	OSBPL9	XM_422468	oxysterol binding protein like 9
349	96	gga-miR-125b-5p	423826	ENTPD1	NM_001305459	ectonucleoside triphosphate diphosphohydrolase 1
350	96	gga-miR-125b-5p	423821	CCNJ	XM_015288832	cyclin J
351	96	gga-miR-125b-5p	418681	NIPA1	XM_015277766	non imprinted in Prader-Willi/Angelman syndrome 1
352	96	gga-miR-125b-5p	395477	CASP6	NM_204726	caspase 6
353	96	gga-let-7i	418752	COL4A2	NM_001162390	collagen type IV alpha 2 chain
354	96	gga-let-7i	421610	UTRN	XM_015284311	utrophin
355	96	gga-let-7i	423821	CCNJ	XM_015288832	cyclin J
356	96	gga-let-7i	420078	DOT1L	XM_015299865	DOT1 like histone lysine methyltransferase
357	96	gga-let-7g-3p	100859117	ATL2	XM_003640929	atlastin GTPase 2
358	96	gga-let-7g-3p	428622	REV3L	XM_015284579	REV3 like, DNA directed polymerase zeta catalytic subunit
359	96	gga-let-7g-3p	395197	RAB5C	NM_204525	RAB5C, member RAS oncogene family
360	96	gga-let-7g-3p	395393	SNCA	NM_204673	synuclein alpha
361	96	gga-let-7g-3p	423494	CEP170B	XM_015287870	centrosomal protein 170B
362	96	gga-let-7g-3p	422599	TMEM150C	XM_015276488	transmembrane protein 150C
363	96	gga-miR-126-5p	395111	IL17A	NM_204460	interleukin 17A
364	96	gga-miR-126-5p	421027	TMX3	NM_001321606	thioredoxin related transmembrane protein 3
365	96	gga-miR-126-5p	424782	RASA2	XM_015276887	RAS p21 protein activator 2
366	96	gga-miR-126-5p	430532	CNTNAP3	XM_428089	contactin associated protein like 3
367	96	gga-miR-126-5p	423091	TRPM5	XM_003641321	transient receptor potential cation channel, subfamily M, member 5
368	96	gga-miR-126-5p	418228	SCUBE1	XM_015291284	signal peptide, CUB domain and EGF like domain containing 1
369	96	gga-miR-126-5p	417979	NFAM1	XM_015289212	NFAT activating protein with ITAM motif 1
370	96	gga-miR-126-5p	425706	CNNM4	XM_003643431	cyclin and CBS domain divalent metal cation transport mediator 4
371	96	gga-miR-126-5p	415439	FGF7	XM_015291987	fibroblast growth factor 7
372	96	gga-miR-126-5p	771133	FUT9	NM_001079502	fucosyltransferase 9
373	96	gga-miR-126-5p	107051987	POU3F3	XM_015277928	POU class 3 homeobox 3
374	96	gga-miR-126-5p	396179	EPHB3	XM_015291527	EPH receptor B3
375	96	gga-miR-126-5p	421212	PRORSD1P	NM_001195561	prolyl-tRNA synthetase associated domain containing 1, pseudogene
376	96	gga-miR-126-5p	416083	MAGI1	XM_015293270	membrane associated guanylate kinase, WW and PDZ domain containing 1
377	96	gga-miR-126-5p	425224	PLCE1	XM_015288858	phospholipase C epsilon 1
86	96	gga-miR-133c-3p	416315	JADE2	XM_414632	jade family PHD finger 2
87	96	gga-miR-133c-3p	419306	SLC35C2	NM_001030865	solute carrier family 35 member C2
88	96	gga-miR-133c-3p	423958	CTBP2	XM_015289053	C-terminal binding protein 2
89	96	gga-miR-128-1-5p	421342	MARK1	XM_015283899	microtubule affinity regulating kinase 1
90	96	gga-miR-1454	770521	FAM83A	XM_015283153	family with sequence similarity 83 member A
91	96	gga-miR-1454	418083	HCFC2	XM_015287764	host cell factor C2
92	96	gga-miR-1454	429010	FAM126B	XM_004942607	family with sequence similarity 126 member B
93	96	gga-miR-1454	415990	BICD2	XM_004944560	BICD cargo adaptor 2
94	96	gga-miR-1454	422672	NDNF	XM_015276372	neuron-derived neurotrophic factor
95	96	gga-miR-1454	417844	CPSF6	XM_015281728	cleavage and polyadenylation specific factor 6
96	96	gga-miR-1454	427231	KDM4C	XM_015280209	lysine demethylase 4C
97	96	gga-miR-1454	396294	FYN	XM_015284496	FYN proto-oncogene, Src family tyrosine kinase
98	96	gga-miR-1454	424898	ATP13A3	XM_004943327	ATPase 13A3
99	96	gga-miR-1456-5p	396083	SYT1	XM_015278844	synaptotagmin 1
100	96	gga-miR-1456-5p	395309	IKZF2	XM_015289097	IKAROS family zinc finger 2
101	96	gga-miR-1456-5p	430532	CNTNAP3	XM_428089	contactin associated protein like 3
102	96	gga-miR-130b-3p	423246	DNAL1	NM_001199681	dynein axonemal light chain 1
103	96	gga-miR-130b-3p	420448	DNAJB6	NM_001012556	DnaJ heat shock protein family (Hsp40) member B6
104	96	gga-miR-130b-3p	422375	LONRF3	XM_004940846	LON peptidase N-terminal domain and ring finger 3
105	96	gga-miR-130b-3p	416486	RNF216	XM_015294371	ring finger protein 216
106	96	gga-miR-130b-3p	769803	RNF26	XM_004948037	ring finger protein 26
107	96	gga-miR-130b-3p	426284	TBL1XR1	NM_001031369	transducin beta like 1 X-linked receptor 1
108	96	gga-miR-130b-3p	416041	SLC6A6	NM_001030600	solute carrier family 6 member 6
109	96	gga-miR-130b-3p	428790	ARAP2	XM_426346	ArfGAP with RhoGAP domain, ankyrin repeat and PH domain 2
110	96	gga-miR-130b-3p	426777	DDHD2	XM_015297420	DDHD domain containing 2
111	96	gga-miR-130b-3p	428570	SOCS5	NM_001127314	suppressor of cytokine signaling 5
112	96	gga-miR-130b-3p	425840	ARID4B	XM_004935478	AT-rich interaction domain 4B
113	96	gga-miR-130b-3p	418463	CADM2	XM_015298395	cell adhesion molecule 2
114	96	gga-miR-130b-3p	422220	LRCH2	XM_420210	leucine rich repeats and calponin homology domain containing 2
115	96	gga-miR-130b-3p	396360	CEP170P1	XM_015293034	centrosomal protein 170 pseudogene 1
116	96	gga-miR-130b-3p	421973	UBXN2A	NM_001031094	UBX domain protein 2A
117	96	gga-miR-130b-3p	771589	ITPRIPL2	XM_003642123	inositol 1,4,5-trisphosphate receptor interacting protein like 2
118	96	gga-miR-130b-3p	396102	LRP8	NM_205186	LDL receptor related protein 8
119	96	gga-miR-129-5p	415733	PAPD5	XM_015292408	poly(A) RNA polymerase D5, non-canonical
120	96	gga-miR-129-5p	423482	BAG5	NM_001031211	BCL2 associated athanogene 5
121	96	gga-miR-129-5p	100858171	XKR4	XM_015282690	XK related 4
122	96	gga-miR-129-5p	422423	MSMO1	NM_001006438	methylsterol monooxygenase 1
123	96	gga-miR-129-5p	416458	UNCX	XM_015294329	UNC homeobox
124	96	gga-miR-129-5p	423923	EMX2	XM_015288919	empty spiracles homeobox 2
125	96	gga-miR-129-5p	426876	LARP4	NM_001012700	La ribonucleoprotein domain family member 4
126	96	gga-miR-129-5p	426869	SCN8A	XM_424477	sodium voltage-gated channel alpha subunit 8
127	96	gga-miR-129-5p	422029	XKR6	XM_015285178	XK related 6
128	96	gga-miR-129-5p	426889	CELF4	XM_003642925	CUGBP Elav-like family member 4
129	96	gga-miR-129-5p	424912	BCL6	XM_015291406	B-cell CLL/lymphoma 6
130	96	gga-miR-129-5p	423408	RPS6KA5	NM_001012587	ribosomal protein S6 kinase A5
131	96	gga-miR-129-5p	420828	DEK	XM_015275870	DEK proto-oncogene
132	96	gga-miR-129-5p	427449	DAB2	XM_015277537	DAB2, clathrin adaptor protein
133	96	gga-miR-129-5p	420541	STEAP2	XM_015281968	STEAP2 metalloreductase
134	96	gga-miR-129-5p	417350	SEC14L1	XM_015295282	SEC14 like lipid binding 1
106	96	gga-miR-18b-5p	418010	TNRC6B	XM_015288813	trinucleotide repeat containing 6B
107	96	gga-miR-18b-5p	416746	CDC42BPA	XM_015283517	CDC42 binding protein kinase alpha
108	96	gga-miR-1563	418506	ITSN1	XM_416715	intersectin 1
109	96	gga-miR-181b-5p	421646	CNKSR3	XM_015284251	CNKSR family member 3
110	96	gga-miR-181b-5p	417868	E2F7	XM_416110	E2F transcription factor 7
111	96	gga-miR-181b-5p	427765	MIGA2	XM_425337	mitoguardin 2
112	96	gga-miR-181b-5p	395537	VSX1	NM_204769	visual system homeobox 1
113	96	gga-miR-181b-5p	772208	TXNDC12	NM_001282295	thioredoxin domain containing 12
114	96	gga-miR-181b-5p	768711	TIMP4	XM_001232058	TIMP metallopeptidase inhibitor 4
115	96	gga-miR-181b-5p	428789	NWD2	XM_015285681	NACHT and WD repeat domain containing 2
116	96	gga-miR-181b-5p	421298	ANKRD9L	XM_004940185	ankyrin repeat domain 9-like
117	96	gga-miR-181b-5p	417093	PBX3	NM_001030678	PBX homeobox 3
118	96	gga-miR-181b-5p	426876	LARP4	NM_001012700	La ribonucleoprotein domain family member 4
119	96	gga-miR-181b-5p	416206	CREBRF	XM_004944871	CREB3 regulatory factor
120	96	gga-miR-181b-5p	769286	SALL4	NM_001080872	spalt like transcription factor 4
121	96	gga-miR-181b-5p	428645	FAM83B	XM_426203	family with sequence similarity 83 member B
122	96	gga-miR-181b-5p	421342	MARK1	XM_015283899	microtubule affinity regulating kinase 1
123	96	gga-miR-181b-5p	418724	TGFBRAP1	XM_416922	transforming growth factor beta receptor associated protein 1
124	96	gga-miR-181b-5p	418998	HEPHL1	XM_015280492	hephaestin like 1
125	96	gga-miR-181b-5p	424309	EPC2	XM_422154	enhancer of polycomb homolog 2
126	96	gga-miR-16-2-3p	374123	UBE2I	XM_015294113	ubiquitin conjugating enzyme E2 I
127	96	gga-miR-16-2-3p	426810	ZNF608	XM_004949695	zinc finger protein 608
128	96	gga-miR-16-2-3p	418728	UXS1	XM_416926	UDP-glucuronate decarboxylase 1
129	96	gga-miR-194	424158	UBR3	XM_015289672	ubiquitin protein ligase E3 component n-recognin 3 (putative)
130	96	gga-miR-194	424639	ZFYVE9	XM_015291221	zinc finger FYVE-type containing 9
131	96	gga-miR-194	428635	SNAP91	XM_015284639	synaptosome associated protein 91
132	96	gga-miR-1664-3p	424337	SLC25A24	XM_015290367	solute carrier family 25 member 24
133	96	gga-miR-18a-5p	418010	TNRC6B	XM_015288813	trinucleotide repeat containing 6B
134	96	gga-miR-18a-5p	416746	CDC42BPA	XM_015283517	CDC42 binding protein kinase alpha
135	96	gga-miR-181a-5p	421646	CNKSR3	XM_015284251	CNKSR family member 3
136	96	gga-miR-181a-5p	417868	E2F7	XM_416110	E2F transcription factor 7
137	96	gga-miR-181a-5p	427765	MIGA2	XM_425337	mitoguardin 2
138	96	gga-miR-181a-5p	395537	VSX1	NM_204769	visual system homeobox 1
139	96	gga-miR-181a-5p	772208	TXNDC12	NM_001282295	thioredoxin domain containing 12
140	96	gga-miR-181a-5p	768711	TIMP4	XM_001232058	TIMP metallopeptidase inhibitor 4
141	96	gga-miR-181a-5p	428789	NWD2	XM_015285681	NACHT and WD repeat domain containing 2
142	96	gga-miR-181a-5p	421298	ANKRD9L	XM_004940185	ankyrin repeat domain 9-like
143	96	gga-miR-181a-5p	417093	PBX3	NM_001030678	PBX homeobox 3
144	96	gga-miR-181a-5p	426876	LARP4	NM_001012700	La ribonucleoprotein domain family member 4
145	96	gga-miR-181a-5p	416206	CREBRF	XM_004944871	CREB3 regulatory factor
146	96	gga-miR-181a-5p	769286	SALL4	NM_001080872	spalt like transcription factor 4
147	96	gga-miR-181a-5p	428645	FAM83B	XM_426203	family with sequence similarity 83 member B
148	96	gga-miR-181a-5p	421342	MARK1	XM_015283899	microtubule affinity regulating kinase 1
149	96	gga-miR-181a-5p	418724	TGFBRAP1	XM_416922	transforming growth factor beta receptor associated protein 1
150	96	gga-miR-181a-5p	419870	CTTNBP2NL	XM_417997	CTTNBP2 N-terminal like
151	96	gga-miR-181a-5p	418998	HEPHL1	XM_015280492	hephaestin like 1
152	96	gga-miR-181a-5p	424309	EPC2	XM_422154	enhancer of polycomb homolog 2
110	96	gga-miR-21-5p	428181	SKI	XM_015296936	SKI proto-oncogene
111	96	gga-miR-21-5p	395897	TGFBI	NM_205036	transforming growth factor beta induced
112	96	gga-miR-212-5p	418567	DDX3X	NM_001030800	DEAD-box helicase 3 X-linked
113	96	gga-miR-20b-5p	423246	DNAL1	NM_001199681	dynein axonemal light chain 1
114	96	gga-miR-20b-5p	424110	NBEAL1	XM_004942674	neurobeachin like 1
115	96	gga-miR-20b-5p	422829	FBXL5	XM_420776	F-box and leucine rich repeat protein 5
116	96	gga-miR-20b-5p	421705	L3MBTL3	XM_419742	L3MBTL3, histone methyl-lysine binding protein
117	96	gga-miR-20b-5p	421375	LPGAT1	NM_001031049	lysophosphatidylglycerol acyltransferase 1
118	96	gga-miR-20b-5p	426469	ANKRD52	NM_001012939	ankyrin repeat domain 52
119	96	gga-miR-20b-5p	428523	ANKRD29	XM_426077	ankyrin repeat domain 29
120	96	gga-miR-20b-5p	422758	USP46	XM_004936029	ubiquitin specific peptidase 46
121	96	gga-miR-20b-5p	415722	CHD9	XM_015292386	chromodomain helicase DNA binding protein 9
122	96	gga-miR-20b-5p	424746	ATG16L1	XM_422568	autophagy related 16 like 1
123	96	gga-miR-20b-5p	419698	RCAN3	NM_001030907	RCAN family member 3
124	96	gga-miR-20b-5p	422382	RNF128	XM_420351	ring finger protein 128, E3 ubiquitin protein ligase
125	96	gga-miR-20b-5p	423408	RPS6KA5	NM_001012587	ribosomal protein S6 kinase A5
126	96	gga-miR-20b-5p	418402	CEP97	XM_416617	centrosomal protein 97
127	96	gga-miR-20b-5p	422756	RASL11B	XM_420710	RAS like family 11 member B
128	96	gga-miR-20b-5p	418748	MCF2L	NM_001252063	MCF.2 cell line derived transforming sequence like
129	96	gga-miR-20b-5p	421045	FAM210A	NM_001031014	family with sequence similarity 210 member A
130	96	gga-miR-20b-5p	426878	LIMA1	XM_015300254	LIM domain and actin binding 1
131	96	gga-miR-20b-5p	425840	ARID4B	XM_004935478	AT-rich interaction domain 4B
132	96	gga-miR-20b-5p	415377	RORA	NM_001289887	RAR related orphan receptor A
133	96	gga-miR-20b-5p	416130	FGD5	XM_004944732	FYVE, RhoGEF and PH domain containing 5
134	96	gga-miR-20b-5p	418491	TIAM1	XM_416699	T cell lymphoma invasion and metastasis 1
135	96	gga-miR-20b-5p	422345	ACSL4	XM_420317	acyl-CoA synthetase long chain family member 4
136	96	gga-miR-20b-5p	418139	DENND5B	XM_004937901	DENN domain containing 5B
137	96	gga-miR-20b-5p	100859860	EHD4	XM_015287117	EH domain containing 4
138	96	gga-miR-20b-5p	419289	BPIFB3	NM_001030861	BPI fold containing family B member 3
139	96	gga-miR-212-3p	396402	EPHA3	NM_205430	EPH receptor A3
140	96	gga-miR-212-3p	421756	CDK19	XM_015284576	cyclin dependent kinase 19
141	96	gga-miR-212-3p	418000	EP300	XM_004937710	E1A binding protein p300
142	96	gga-miR-2131-5p	422344	TMEM164	XM_015278293	transmembrane protein 164
143	96	gga-miR-2131-5p	429028	FIGN	XM_004942817	fidgetin, microtubule severing factor
144	96	gga-miR-2131-5p	422553	ING2	XM_015276547	inhibitor of growth family member 2
145	96	gga-miR-2131-5p	424964	ATP11B	XM_422773	ATPase phospholipid transporting 11B (putative)
146	96	gga-miR-2131-5p	425224	PLCE1	XM_015288858	phospholipase C epsilon 1
147	96	gga-miR-2131-5p	768655	PIM3	XM_003640342	pim-3 oncogene
148	96	gga-miR-21-3p	417582	NUFIP2	XM_015295882	NUFIP2, FMR1 interacting protein 2
149	96	gga-miR-21-3p	769469	PDE4D	XM_004937258	phosphodiesterase 4D
150	96	gga-miR-21-3p	395750	ETV6	XM_015290010	ETS variant 6
151	96	gga-miR-21-3p	423796	PCGF5	XM_015288396	polycomb group ring finger 5
152	96	gga-miR-21-3p	423815	MARCH5	NM_001012906	membrane associated ring-CH-type finger 5
153	96	gga-miR-21-3p	422799	STIM2	XM_420749	stromal interaction molecule 2
154	96	gga-miR-21-3p	416410	XPO6	XM_414725	exportin 6
155	96	gga-miR-21-3p	418011	RPS19BP1	NM_001006239	ribosomal protein S19 binding protein 1
156	96	gga-miR-21-3p	395122	TERF2IP	NM_204468	TERF2 interacting protein
157	96	gga-miR-21-3p	418525	DSCAM	XM_015301205	DS cell adhesion molecule
158	96	gga-miR-21-3p	420568	PPP1R9A	XM_015281919	protein phosphatase 1 regulatory subunit 9A
159	96	gga-miR-21-3p	395101	UNC5C	XM_015276104	unc-5 netrin receptor C
160	96	gga-miR-21-3p	416092	FOXP3	XM_015293120	forkhead box P3
161	96	gga-miR-21-3p	420957	TMEM245	XM_015282351	transmembrane protein 245
162	96	gga-miR-21-3p	423464	WDR20	XM_004936335	WD repeat domain 20
163	96	gga-miR-21-3p	415762	TSHZ3	XM_015292483	teashirt zinc finger homeobox 3
164	96	gga-miR-21-3p	418000	EP300	XM_004937710	E1A binding protein p300
165	96	gga-miR-21-3p	420176	NCOA2	XM_015282895	nuclear receptor coactivator 2
166	96	gga-miR-221-3p	396545	EIF5A	NM_205532	eukaryotic translation initiation factor 5A
167	96	gga-miR-221-3p	421972	ATAD2B	XM_419982	ATPase family, AAA domain containing 2B
168	96	gga-miR-221-3p	420841	MYLIP	NM_001012561	myosin regulatory light chain interacting protein
169	96	gga-miR-221-3p	418915	FRY	XM_015278600	FRY microtubule binding protein
170	96	gga-miR-221-3p	423241	TTBK2	XM_421164	tau tubulin kinase 2
171	96	gga-miR-221-3p	423327	RALGAPA1	NM_001277454	Ral GTPase activating protein catalytic alpha subunit 1
172	96	gga-miR-221-3p	416080	ADAMTS9	XM_015293287	ADAM metallopeptidase with thrombospondin type 1 motif 9
276	96	gga-miR-30e-5p	374146	ERG	XM_015300250	ERG, ETS transcription factor
277	96	gga-miR-30a-5p	424476	PLPPR4	XM_422319	phospholipid phosphatase related 4
278	96	gga-miR-30a-5p	378895	STX2	NM_001079713	syntaxin 2
279	96	gga-miR-30a-5p	415364	TBC1D2B	XM_015278944	TBC1 domain family member 2B
280	96	gga-miR-30a-5p	414837	THBS2	XM_015284051	thrombospondin 2
281	96	gga-miR-30a-5p	420905	ZCCHC2	XM_015282199	zinc finger CCHC-type containing 2
282	96	gga-miR-30a-5p	421734	DCBLD1	XM_419767	discoidin, CUB and LCCL domain containing 1
283	96	gga-miR-30a-5p	421198	PUS10	XM_015283299	pseudouridylate synthase 10
284	96	gga-miR-30a-5p	430410	VAT1L	XM_427969	vesicle amine transport 1 like
285	96	gga-miR-30a-5p	427356	ZDHHC21	NM_001031438	zinc finger DHHC-type containing 21
286	96	gga-miR-30a-5p	416143	ANKHD1	NM_001204097	ankyrin repeat and KH domain containing 1
287	96	gga-miR-30a-5p	422651	ANKRD17	XM_004941184	ankyrin repeat domain 17
288	96	gga-miR-30a-5p	420255	KLF10	XM_004939982	Kruppel-like factor 10
289	96	gga-miR-30a-5p	424215	CNOT9	NM_001006521	CCR4-NOT transcription complex subunit 9
290	96	gga-miR-30a-5p	418083	HCFC2	XM_015287764	host cell factor C2
291	96	gga-miR-30a-5p	417397	MMD	NM_001030704	monocyte to macrophage differentiation associated
292	96	gga-miR-30a-5p	415774	SLC7A10	XM_414136	solute carrier family 7 member 10
293	96	gga-miR-30a-5p	427504	BNC1	XM_004943823	basonuclin 1
294	96	gga-miR-30a-5p	420607	SP4	XM_418708	Sp4 transcription factor
295	96	gga-miR-30a-5p	421055	EPB41L3	XM_015282582	erythrocyte membrane protein band 4.1 like 3
296	96	gga-miR-30a-5p	422379	IL1RAPL2	XM_015278639	interleukin 1 receptor accessory protein like 2
297	96	gga-miR-30a-5p	378804	PPP3R1	NM_204376	protein phosphatase 3 regulatory subunit B, alpha
298	96	gga-miR-30a-5p	770205	ABRACL	NM_001302176	ABRA C-terminal like
299	96	gga-miR-30a-5p	416507	RASD1	NM_001044636	ras related dexamethasone induced 1
300	96	gga-miR-30a-5p	417793	PRICKLE1	XM_416036	prickle planar cell polarity protein 1
301	96	gga-miR-30a-5p	428436	TRIL	XM_425996	TLR4 interactor with leucine rich repeats
302	96	gga-miR-30a-5p	422817	ADGRA3	XM_420763	adhesion G protein-coupled receptor A3
303	96	gga-miR-30a-5p	417797	TWF1	NM_001278095	twinfilin actin binding protein 1
304	96	gga-miR-30a-5p	422377	FAM199X	XM_003641087	family with sequence similarity 199, X-linked
305	96	gga-miR-30a-5p	417857	TBC1D15	NM_001012809	TBC1 domain family member 15
306	96	gga-miR-30a-5p	374146	ERG	XM_015300250	ERG, ETS transcription factor
307	96	gga-miR-24-3p	418462	VGLL3	XM_416671	vestigial like family member 3
308	96	gga-miR-24-3p	427335	UGCG	XM_424914	UDP-glucose ceramide glucosyltransferase
309	96	gga-miR-24-3p	420765	RALA	XM_418863	RAS like proto-oncogene A
310	96	gga-miR-24-3p	416382	RNF165	XM_414696	ring finger protein 165
311	96	gga-miR-27b-3p	421979	ITSN2	XM_419989	intersectin 2
312	96	gga-miR-27b-3p	418618	TXLNG	XM_015273423	taxilin gamma
313	96	gga-miR-27b-3p	417434	GNA13	XM_415686	G protein subunit alpha 13
314	96	gga-miR-27b-3p	423895	GPAM	XM_015288971	glycerol-3-phosphate acyltransferase, mitochondrial
315	96	gga-miR-27b-3p	420550	ANKIB1	XM_418652	ankyrin repeat and IBR domain containing 1
316	96	gga-miR-27b-3p	420388	NKTR	XM_418494	natural killer cell triggering receptor
317	96	gga-miR-27b-3p	415451	USP8	XM_015292021	ubiquitin specific peptidase 8
318	96	gga-miR-27b-3p	771032	C22H8ORF4	XM_001232954	chromosome 22 open reading frame, human C8orf4
319	96	gga-miR-27b-3p	423064	PDE3B	NM_001031182	phosphodiesterase 3B
320	96	gga-miR-27b-3p	416431	USP42	XM_015294266	ubiquitin specific peptidase 42
321	96	gga-miR-27b-3p	418716	IL1RL2	XM_015277814	interleukin 1 receptor-like 2
322	96	gga-miR-27b-3p	770958	SSBP2	XM_001234273	single stranded DNA binding protein 2
323	96	gga-miR-27b-3p	417926	APAF1	XM_416167	apoptotic peptidase activating factor 1
324	96	gga-miR-27b-3p	428913	ZBTB42	XM_015287857	zinc finger and BTB domain containing 42
325	96	gga-miR-27b-3p	423656	NRBF2	NM_001199533	nuclear receptor binding factor 2
326	96	gga-miR-27b-3p	428441	KAT2B	XM_015281803	lysine acetyltransferase 2B
327	96	gga-miR-27b-3p	395685	WSB1	NM_204872	WD repeat and SOCS box containing 1
328	96	gga-miR-27b-3p	417789	GXYLT1	NM_001030736	glucoside xylosyltransferase 1
329	96	gga-miR-26a-5p	418893	FREM2	XM_417087	FRAS1 related extracellular matrix protein 2
330	96	gga-miR-26a-5p	421873	COL19A1	XM_004940450	collagen type XIX alpha 1 chain
331	96	gga-miR-26a-5p	418943	TNFRSF19	XM_015278030	TNF receptor superfamily member 19
332	96	gga-miR-26a-5p	420471	EPC1	XM_418573	enhancer of polycomb homolog 1
333	96	gga-miR-26a-5p	422434	SH3RF1	XM_420402	SH3 domain containing ring finger 1
334	96	gga-miR-26a-5p	419656	KPNA6	NM_001012841	karyopherin subunit alpha 6
335	96	gga-miR-26a-5p	421568	FGFR1OP	XM_004935549	FGFR1 oncogene partner
336	96	gga-miR-26a-5p	422029	XKR6	XM_015285178	XK related 6
337	96	gga-miR-26a-5p	421972	ATAD2B	XM_419982	ATPase family, AAA domain containing 2B
338	96	gga-miR-26a-5p	374126	NAB1	XM_015289085	NGFI-A binding protein 1
339	96	gga-miR-26a-5p	427678	GRIN2A	XM_015294579	glutamate ionotropic receptor NMDA type subunit 2A
340	96	gga-miR-26a-5p	423199	PHF21A	XM_015287053	PHD finger protein 21A
341	96	gga-miR-26a-5p	415419	MAPK6	NM_001030549	mitogen-activated protein kinase 6
342	96	gga-miR-26a-5p	420323	PHF20L1	NM_001039279	PHD finger protein 20 like 1
343	96	gga-miR-26a-5p	422693	AP1AR	XM_420646	adaptor related protein complex 1 associated regulatory protein
344	96	gga-miR-26a-5p	100859860	EHD4	XM_015287117	EH domain containing 4
345	96	gga-miR-26a-5p	419599	L3MBTL4	XM_015297748	l(3)mbt-like 4 (Drosophila)
346	96	gga-miR-26a-5p	378919	TRIB2	NM_204401	tribbles pseudokinase 2
347	96	gga-miR-26a-5p	396502	GJA5	NM_205504	gap junction protein alpha 5
348	96	gga-miR-26a-5p	420570	PDK4	NM_001199909	pyruvate dehydrogenase kinase 4
349	96	gga-miR-26a-5p	374153	TRPC3	NM_001257279	transient receptor potential cation channel subfamily C member 3
350	96	gga-miR-26a-2-5p	418893	FREM2	XM_417087	FRAS1 related extracellular matrix protein 2
351	96	gga-miR-26a-2-5p	421873	COL19A1	XM_004940450	collagen type XIX alpha 1 chain
352	96	gga-miR-26a-2-5p	418943	TNFRSF19	XM_015278030	TNF receptor superfamily member 19
353	96	gga-miR-26a-2-5p	420471	EPC1	XM_418573	enhancer of polycomb homolog 1
354	96	gga-miR-26a-2-5p	422434	SH3RF1	XM_420402	SH3 domain containing ring finger 1
355	96	gga-miR-26a-2-5p	419656	KPNA6	NM_001012841	karyopherin subunit alpha 6
356	96	gga-miR-26a-2-5p	421568	FGFR1OP	XM_004935549	FGFR1 oncogene partner
357	96	gga-miR-26a-2-5p	422029	XKR6	XM_015285178	XK related 6
358	96	gga-miR-26a-2-5p	421972	ATAD2B	XM_419982	ATPase family, AAA domain containing 2B
359	96	gga-miR-26a-2-5p	374126	NAB1	XM_015289085	NGFI-A binding protein 1
360	96	gga-miR-26a-2-5p	427678	GRIN2A	XM_015294579	glutamate ionotropic receptor NMDA type subunit 2A
361	96	gga-miR-26a-2-5p	423199	PHF21A	XM_015287053	PHD finger protein 21A
362	96	gga-miR-26a-2-5p	415419	MAPK6	NM_001030549	mitogen-activated protein kinase 6
363	96	gga-miR-26a-2-5p	420323	PHF20L1	NM_001039279	PHD finger protein 20 like 1
364	96	gga-miR-26a-2-5p	422693	AP1AR	XM_420646	adaptor related protein complex 1 associated regulatory protein
365	96	gga-miR-26a-2-5p	100859860	EHD4	XM_015287117	EH domain containing 4
366	96	gga-miR-26a-2-5p	419599	L3MBTL4	XM_015297748	l(3)mbt-like 4 (Drosophila)
367	96	gga-miR-26a-2-5p	378919	TRIB2	NM_204401	tribbles pseudokinase 2
368	96	gga-miR-26a-2-5p	396502	GJA5	NM_205504	gap junction protein alpha 5
369	96	gga-miR-26a-2-5p	420570	PDK4	NM_001199909	pyruvate dehydrogenase kinase 4
370	96	gga-miR-26a-2-5p	374153	TRPC3	NM_001257279	transient receptor potential cation channel subfamily C member 3
371	96	gga-miR-223	421634	AKAP12	XM_004935624	A-kinase anchoring protein 12
372	96	gga-miR-223	374129	LMO2	NM_204271	LIM domain only 2
373	96	gga-miR-223	418139	DENND5B	XM_004937901	DENN domain containing 5B
374	96	gga-miR-30e-5p	424476	PLPPR4	XM_422319	phospholipid phosphatase related 4
375	96	gga-miR-30e-5p	378895	STX2	NM_001079713	syntaxin 2
376	96	gga-miR-30e-5p	415364	TBC1D2B	XM_015278944	TBC1 domain family member 2B
377	96	gga-miR-30e-5p	414837	THBS2	XM_015284051	thrombospondin 2
378	96	gga-miR-30e-5p	421734	DCBLD1	XM_419767	discoidin, CUB and LCCL domain containing 1
379	96	gga-miR-30e-5p	416143	ANKHD1	NM_001204097	ankyrin repeat and KH domain containing 1
380	96	gga-miR-30e-5p	424215	CNOT9	NM_001006521	CCR4-NOT transcription complex subunit 9
381	96	gga-miR-30e-5p	418083	HCFC2	XM_015287764	host cell factor C2
382	96	gga-miR-30e-5p	417397	MMD	NM_001030704	monocyte to macrophage differentiation associated
383	96	gga-miR-30e-5p	427504	BNC1	XM_004943823	basonuclin 1
384	96	gga-miR-30e-5p	420607	SP4	XM_418708	Sp4 transcription factor
385	96	gga-miR-30e-5p	378804	PPP3R1	NM_204376	protein phosphatase 3 regulatory subunit B, alpha
386	96	gga-miR-30e-5p	417793	PRICKLE1	XM_416036	prickle planar cell polarity protein 1
387	96	gga-miR-30e-5p	422377	FAM199X	XM_003641087	family with sequence similarity 199, X-linked
388	96	gga-miR-30e-5p	417857	TBC1D15	NM_001012809	TBC1 domain family member 15
389	96	gga-miR-30e-5p	420905	ZCCHC2	XM_015282199	zinc finger CCHC-type containing 2
390	96	gga-miR-30e-5p	421198	PUS10	XM_015283299	pseudouridylate synthase 10
391	96	gga-miR-30e-5p	430410	VAT1L	XM_427969	vesicle amine transport 1 like
392	96	gga-miR-30e-5p	427356	ZDHHC21	NM_001031438	zinc finger DHHC-type containing 21
393	96	gga-miR-30e-5p	422651	ANKRD17	XM_004941184	ankyrin repeat domain 17
394	96	gga-miR-30e-5p	420255	KLF10	XM_004939982	Kruppel-like factor 10
395	96	gga-miR-30e-5p	415774	SLC7A10	XM_414136	solute carrier family 7 member 10
396	96	gga-miR-30e-5p	421055	EPB41L3	XM_015282582	erythrocyte membrane protein band 4.1 like 3
397	96	gga-miR-30e-5p	422379	IL1RAPL2	XM_015278639	interleukin 1 receptor accessory protein like 2
398	96	gga-miR-30e-5p	770205	ABRACL	NM_001302176	ABRA C-terminal like
399	96	gga-miR-30e-5p	416507	RASD1	NM_001044636	ras related dexamethasone induced 1
400	96	gga-miR-30e-5p	428436	TRIL	XM_425996	TLR4 interactor with leucine rich repeats
401	96	gga-miR-30e-5p	422817	ADGRA3	XM_420763	adhesion G protein-coupled receptor A3
402	96	gga-miR-30e-5p	417797	TWF1	NM_001278095	twinfilin actin binding protein 1
28	96	gga-miR-3535	418908	STARD13	XM_015278510
29	96	gga-miR-3535	420919	TRIO	XM_015282226
30	96	gga-miR-92-5p	395601	SIX4	XM_003641442
31	96	gga-miR-3536	417493	SPNS3	XM_015295970
32	96	gga-miR-3536	428513	TSHZ1	XM_015282420
33	96	gga-miR-3536	415416	FAM214A	NM_001005811
34	96	gga-miR-3536	395154	DPYSL3	NM_204493
35	96	gga-miR-3536	424483	TMEM56	NM_001277557
36	96	gga-miR-7	429785	KCNJ9	XM_427340
37	96	gga-miR-7	422253	MCF2	XM_015278485
38	96	gga-miR-7	422029	XKR6	XM_015285178
39	96	gga-miR-7	424237	RALB	XM_422085
40	96	gga-miR-7	417807	SLC38A2	NM_001305439
41	96	gga-miR-7b	429785	KCNJ9	XM_427340
42	96	gga-miR-7b	422253	MCF2	XM_015278485
43	96	gga-miR-7b	422029	XKR6	XM_015285178
44	96	gga-miR-7b	424237	RALB	XM_422085
45	96	gga-miR-7b	417807	SLC38A2	NM_001305439
378	95	gga-miR-101-2-5p	771447	SRM	XM_015297174	spermidine synthase
379	95	gga-miR-101-2-5p	417554	YWHAE	NM_001006219	tyrosine 3-monooxygenase/tryptophan 5-monooxygenase activation protein epsilon
380	95	gga-miR-106-5p	416468	SNX8	XM_414774	sorting nexin 8
381	95	gga-miR-106-5p	423315	NPAS3	XM_015287645	neuronal PAS domain protein 3
382	95	gga-miR-106-5p	770607	DNAJC28	XM_004934505	DnaJ heat shock protein family (Hsp40) member C28
383	95	gga-miR-106-5p	431192	SOS1	XM_003640931	SOS Ras/Rac guanine nucleotide exchange factor 1
384	95	gga-miR-106-5p	421334	BROX	XM_419397	BRO1 domain and CAAX motif containing
385	95	gga-miR-106-5p	396399	TGFBR2	NM_205428	transforming growth factor beta receptor 2
386	95	gga-miR-106-5p	374119	NEDD4L	XM_015277389	neural precursor cell expressed, developmentally down-regulated 4-like, E3 ubiquitin protein ligase
387	95	gga-miR-106-5p	421287	PPP1R21	NM_001012873	protein phosphatase 1 regulatory subunit 21
388	95	gga-miR-106-5p	428146	KCNB1	XM_425704	potassium voltage-gated channel subfamily B member 1
389	95	gga-miR-106-5p	428441	KAT2B	XM_015281803	lysine acetyltransferase 2B
390	95	gga-miR-106-5p	395594	HAS2	NM_204806	hyaluronan synthase 2
391	95	gga-miR-106-5p	100857997	FANCM	XM_015276780	FA complementation group M
392	95	gga-miR-106-5p	427105	POLR3G	XM_424697	RNA polymerase III subunit G
393	95	gga-miR-106-5p	423082	TSG101	NM_001277415	tumor susceptibility gene 101
394	95	gga-miR-106-5p	423320	CFL2	NM_001004406	cofilin 2
395	95	gga-miR-106-5p	374147	BMPR2	NM_001001465	bone morphogenetic protein receptor type 2
396	95	gga-miR-106-5p	423064	PDE3B	NM_001031182	phosphodiesterase 3B
397	95	gga-miR-106-5p	771904	PFN1	NM_001079760	profilin 1
398	95	gga-miR-106-5p	396281	PTHLH	XM_015292135	parathyroid hormone like hormone
399	95	gga-miR-106-5p	424299	SPOPL	XM_422144	speckle type BTB/POZ protein like
400	95	gga-miR-106-5p	424141	LNPK	XM_015289597	lunapark, ER junction formation factor
401	95	gga-let-7l-5p	419629	AGO4	NM_001039276	argonaute 4, RISC catalytic component
402	95	gga-let-7l-5p	395359	SALL3	XM_015275833	spalt like transcription factor 3
403	95	gga-let-7l-5p	423440	GLRX5	NM_001008472	glutaredoxin 5
404	95	gga-let-7l-5p	424073	BZW1	NM_001006516	basic leucine zipper and W2 domains 1
405	95	gga-let-7l-5p	418417	PLCXD2	XM_416631	phosphatidylinositol specific phospholipase C X domain containing 2
406	95	gga-let-7l-5p	420206	E2F5	XM_015282807	E2F transcription factor 5
407	95	gga-let-7l-5p	422263	PCDH19	XM_015278277	protocadherin 19
408	95	gga-let-7l-5p	417813	LRIG3	NM_001199555	leucine rich repeats and immunoglobulin like domains 3
409	95	gga-let-7l-5p	421914	PXDN	XM_419931	peroxidasin
410	95	gga-miR-103-3p	419345	ATP9A	XM_015296519	ATPase phospholipid transporting 9A (putative)
411	95	gga-miR-103-3p	768856	FAM219A	XM_001231782	family with sequence similarity 219 member A
412	95	gga-miR-103-3p	100857561	GPR63	XM_015284676	G protein-coupled receptor 63
413	95	gga-miR-103-3p	428575	SLC35B2	XM_015283784	solute carrier family 35 member B2
414	95	gga-miR-103-3p	395166	FAT4	XM_015276389	FAT atypical cadherin 4
415	95	gga-miR-103-3p	416955	YWHAH	NM_001007839	tyrosine 3-monooxygenase/tryptophan 5-monooxygenase activation protein eta
416	95	gga-miR-103-3p	418744	CUL4A	XM_004938534	cullin 4A
417	95	gga-miR-103-3p	421497	AKT3	XM_015283984	AKT serine/threonine kinase 3
418	95	gga-miR-103-3p	419251	OPRL1	NM_001318978	opioid related nociceptin receptor 1
419	95	gga-miR-103-3p	418241	KIAA0930	XM_416465	KIAA0930
420	95	gga-miR-103-3p	424389	DNM3	XM_015290425	dynamin 3
421	95	gga-miR-103-3p	396085	NF1	XM_415914	neurofibromin 1
422	95	gga-miR-103-3p	416431	USP42	XM_015294266	ubiquitin specific peptidase 42
423	95	gga-miR-103-3p	415388	TJP1	XM_015278981	tight junction protein 1
424	95	gga-miR-103-3p	423062	RRAS2	NM_001006466	RAS related 2
425	95	gga-miR-103-3p	424830	CAB39	XM_015277058	calcium binding protein 39
426	95	gga-miR-103-3p	420675	SNRK	XM_015281499	SNF related kinase
427	95	gga-miR-103-3p	428222	AGO1	NM_001317212	argonaute 1, RISC catalytic component
428	95	gga-miR-103-3p	422187	RAB9B	XM_420182	RAB9B, member RAS oncogene family
429	95	gga-let-7b	426087	PBX4	XM_423764	PBX homeobox 4
430	95	gga-let-7b	419629	AGO4	NM_001039276	argonaute 4, RISC catalytic component
431	95	gga-let-7b	395359	SALL3	XM_015275833	spalt like transcription factor 3
432	95	gga-let-7b	424073	BZW1	NM_001006516	basic leucine zipper and W2 domains 1
433	95	gga-let-7b	418417	PLCXD2	XM_416631	phosphatidylinositol specific phospholipase C X domain containing 2
434	95	gga-let-7b	420206	E2F5	XM_015282807	E2F transcription factor 5
435	95	gga-let-7b	422263	PCDH19	XM_015278277	protocadherin 19
436	95	gga-let-7b	417813	LRIG3	NM_001199555	leucine rich repeats and immunoglobulin like domains 3
437	95	gga-let-7b	421914	PXDN	XM_419931	peroxidasin
438	95	gga-miR-125b-5p	428653	KCNS3	XM_426211	potassium voltage-gated channel modifier subfamily S member 3
439	95	gga-miR-125b-5p	419131	PHF20	XM_015296276	PHD finger protein 20
440	95	gga-miR-125b-5p	416449	SUN1	XM_414757	Sad1 and UNC84 domain containing 1
441	95	gga-miR-125b-5p	374179	IRF4	NM_204299	interferon regulatory factor 4
442	95	gga-miR-125b-5p	417399	PCTP	XM_415652	phosphatidylcholine transfer protein
443	95	gga-miR-125b-5p	427493	KLF13	XM_425065	Kruppel like factor 13
444	95	gga-miR-125b-5p	423261	SLC39A9	NM_001007933	solute carrier family 39 member 9
445	95	gga-let-7i	419629	AGO4	NM_001039276	argonaute 4, RISC catalytic component
446	95	gga-let-7i	395359	SALL3	XM_015275833	spalt like transcription factor 3
447	95	gga-let-7i	423440	GLRX5	NM_001008472	glutaredoxin 5
448	95	gga-let-7i	424073	BZW1	NM_001006516	basic leucine zipper and W2 domains 1
449	95	gga-let-7i	418417	PLCXD2	XM_416631	phosphatidylinositol specific phospholipase C X domain containing 2
450	95	gga-let-7i	420206	E2F5	XM_015282807	E2F transcription factor 5
451	95	gga-let-7i	422263	PCDH19	XM_015278277	protocadherin 19
452	95	gga-let-7i	417813	LRIG3	NM_001199555	leucine rich repeats and immunoglobulin like domains 3
453	95	gga-miR-122-5p	418171	AKR1E2	NM_001243590	aldo-keto reductase family 1 member E2
454	95	gga-let-7g-3p	416343	NR3C1	XM_015294033	nuclear receptor subfamily 3 group C member 1
455	95	gga-let-7g-3p	417373	GALK1	XM_415629	galactokinase 1
456	95	gga-let-7g-3p	418083	HCFC2	XM_015287764	host cell factor C2
457	95	gga-let-7g-3p	415952	CENPP	XM_015293051	centromere protein P
458	95	gga-let-7g-3p	422493	SLC20A2	NM_001305398	solute carrier family 20 member 2
459	95	gga-miR-126-5p	408036	EREG	NM_001001203	epiregulin
460	95	gga-miR-126-5p	426718	ETV3	XM_015298458	ETS variant 3
461	95	gga-miR-126-5p	100859138	PAX1	XM_015283428	paired box 1
462	95	gga-miR-126-5p	772097	CD226	XM_015282437	CD226 molecule
463	95	gga-miR-126-5p	428151	KCNQ2	XM_001233466	potassium voltage-gated channel subfamily Q member 2
464	95	gga-miR-126-5p	415743	NETO2	XM_004944188	neuropilin and tolloid like 2
465	95	gga-miR-126-5p	421718	HEY2	XM_015284442	hes related family bHLH transcription factor with YRPW motif 2
466	95	gga-miR-126-5p	421665	ZC2HC1B	XM_419704	zinc finger C2HC-type containing 1B
135	95	gga-miR-133c-3p	420997	SEC61B	NM_001302159	Sec61 translocon beta subunit
136	95	gga-miR-133c-3p	373954	BCL2L1	XM_015296318	BCL2 like 1
137	95	gga-miR-133c-3p	419210	PREX1	XM_015296692	phosphatidylinositol-3,4,5-trisphosphate dependent Rac exchange factor 1
138	95	gga-miR-140-5p	395453	FGF18	XM_015293590	fibroblast growth factor 18
139	95	gga-miR-1454	373953	MAPK1	XM_015275131	mitogen-activated protein kinase 1
140	95	gga-miR-1454	422616	ADGRL3	XM_015276456	adhesion G protein-coupled receptor L3
141	95	gga-miR-1454	418588	TAB3	XM_015302242	TGF-beta activated kinase 1 (MAP3K7) binding protein 3
142	95	gga-miR-1454	395596	EPAS1	XM_015283618	endothelial PAS domain protein 1
143	95	gga-miR-1454	418517	PIGP	XM_003640497	phosphatidylinositol glycan anchor biosynthesis class P
144	95	gga-miR-1454	426810	ZNF608	XM_004949695	zinc finger protein 608
145	95	gga-miR-1454	421019	CBLN2	NM_001171768	cerebellin 2 precursor
146	95	gga-miR-1454	424665	USP24	XM_015291187	ubiquitin specific peptidase 24
147	95	gga-miR-1454	100858636	NUDT21	NM_001277674	nudix hydrolase 21
148	95	gga-miR-1454	424543	TTLL7	XM_015290883	tubulin tyrosine ligase like 7
149	95	gga-miR-1454	420658	SLC4A7	XM_418757	solute carrier family 4 member 7
150	95	gga-miR-1454	415319	ARIH1	NM_001030387	ariadne RBR E3 ubiquitin protein ligase 1
151	95	gga-miR-1454	422702	TSPAN5	XM_015285644	tetraspanin 5
152	95	gga-miR-1456-5p	420528	FAM171A1	XM_015281992	family with sequence similarity 171, member A1
153	95	gga-miR-1456-5p	421828	ZNF292	XM_419852	zinc finger protein 292
154	95	gga-miR-1456-5p	395948	HSPE1	NM_205067	heat shock protein family E (Hsp10) member 1
155	95	gga-miR-130b-3p	428866	CHST1	XM_015287146	carbohydrate sulfotransferase 1
156	95	gga-miR-130b-3p	424389	DNM3	XM_003641653	dynamin 3
157	95	gga-miR-130b-3p	416286	MAML1	XM_414607	mastermind like transcriptional coactivator 1
158	95	gga-miR-130b-3p	423316	EGLN3	XM_421233	egl-9 family hypoxia inducible factor 3
159	95	gga-miR-130b-3p	417794	ADAMTS20	XM_015282468	ADAM metallopeptidase with thrombospondin type 1 motif 20
160	95	gga-miR-130b-3p	419783	DDX6	XM_015298004	DEAD-box helicase 6
161	95	gga-miR-130b-3p	419521	RASSF2	NM_001030884	Ras association domain family member 2
162	95	gga-miR-130b-3p	420473	ARHGAP12	XM_015282124	Rho GTPase activating protein 12
163	95	gga-miR-130b-3p	428222	AGO1	NM_001317212	argonaute 1, RISC catalytic component
164	95	gga-miR-130b-3p	419176	ZHX3	XM_015296752	zinc fingers and homeoboxes 3
165	95	gga-miR-130b-3p	424826	PIK3CB	NM_001031311	phosphatidylinositol-4,5-bisphosphate 3-kinase catalytic subunit beta
166	95	gga-miR-130b-3p	423816	CPEB3	XM_421688	cytoplasmic polyadenylation element binding protein 3
167	95	gga-miR-130b-3p	420277	SYBU	XM_015283016	syntabulin
168	95	gga-miR-130b-3p	423928	FAM45A	NM_001031239	family with sequence similarity 45 member A
169	95	gga-miR-129-5p	419140	EIF6	NM_001030848	eukaryotic translation initiation factor 6
170	95	gga-miR-129-5p	422634	CCNI	XM_420590	cyclin I
171	95	gga-miR-129-5p	396294	FYN	XM_015284496	FYN proto-oncogene, Src family tyrosine kinase
172	95	gga-miR-129-5p	420442	INSIG1	NM_001030966	insulin induced gene 1
173	95	gga-miR-129-5p	421087	KCTD1	XM_015277995	potassium channel tetramerization domain containing 1
174	95	gga-miR-129-5p	421809	BACH2	XM_015284687	BTB domain and CNC homolog 2
175	95	gga-miR-129-5p	395755	PODXL	NM_001271894	podocalyxin like
176	95	gga-miR-129-5p	378901	RGS4	NM_204385	regulator of G-protein signaling 4
153	95	gga-miR-18b-5p	772213	PHF19	XM_015279818	PHD finger protein 19
154	95	gga-miR-18b-5p	427992	LANCL3	XM_425562	LanC like 3
155	95	gga-miR-148a-5p	427281	RNF38	XM_424864	ring finger protein 38
156	95	gga-miR-148a-5p	424643	GPX7	NM_001163245	glutathione peroxidase 7
157	95	gga-miR-1563	420565	CASD1	XM_015281925	CAS1 domain containing 1
158	95	gga-miR-1563	419397	RER1	NM_001006300	retention in endoplasmic reticulum sorting receptor 1
159	95	gga-miR-1563	416293	CNOT6	XM_015293943	CCR4-NOT transcription complex subunit 6
160	95	gga-miR-1563	107052569	UMAD1	XM_015281903	UBAP1-MVB12-associated (UMA) domain containing 1
161	95	gga-miR-181b-5p	421276	SERTAD2	NM_001031037	SERTA domain containing 2
162	95	gga-miR-181b-5p	423446	CCNK	NM_001031209	cyclin K
163	95	gga-miR-181b-5p	420664	GPD1L	XM_418763	glycerol-3-phosphate dehydrogenase 1-like
164	95	gga-miR-181b-5p	373933	GRM5	XM_015279789	glutamate receptor, metabotropic 5
165	95	gga-miR-181b-5p	418197	C2CD5	XM_015291624	C2 calcium dependent domain containing 5
166	95	gga-miR-181b-5p	414849	CDH13	XM_015292523	cadherin 13
167	95	gga-miR-181b-5p	415371	RAB8B	XM_004943742	RAB8B, member RAS oncogene family
168	95	gga-miR-181b-5p	427688	BTBD3	XM_015283527	BTB domain containing 3
169	95	gga-miR-181b-5p	417397	MMD	NM_001030704	monocyte to macrophage differentiation associated
170	95	gga-miR-181b-5p	423635	SRRL	XM_004941975	serine racemase-like
171	95	gga-miR-181b-5p	424782	RASA2	NM_001012929	RAS p21 protein activator 2
172	95	gga-miR-181b-5p	420206	E2F5	NM_001030942	E2F transcription factor 5
173	95	gga-miR-181b-5p	424807	AP1S3	NM_001030008	adaptor related protein complex 1 subunit sigma 3
174	95	gga-miR-181b-5p	420645	PLCL2	XM_015281813	phospholipase C like 2
175	95	gga-miR-181b-5p	395451	CXCL14	NM_204712	C-X-C motif chemokine ligand 14
176	95	gga-miR-181b-5p	396129	SIM1	XM_004940357	SIM bHLH transcription factor 1
177	95	gga-miR-181b-5p	418605	RPS6KA3	XM_015272663	ribosomal protein S6 kinase A3
178	95	gga-miR-181b-5p	415450	SPPL2A	NM_001012769	signal peptide peptidase like 2A
179	95	gga-miR-181b-5p	421597	HIPK3	XM_015286318	homeodomain interacting protein kinase 3
180	95	gga-miR-16-2-3p	416096	SHQ1	XM_004944693	SHQ1, H/ACA ribonucleoprotein assembly factor
181	95	gga-miR-16-2-3p	421519	KCNK7	XM_419561	potassium two pore domain channel subfamily K member 7
182	95	gga-miR-16-2-3p	769466	NOL4	XM_015282617	nucleolar protein 4
183	95	gga-miR-194	421931	ADAM17	NM_001008682	ADAM metallopeptidase domain 17
184	95	gga-miR-194	431264	S1PR3	XM_004949243	sphingosine-1-phosphate receptor 3
185	95	gga-miR-194	428677	LUC7L3	XM_015295415	LUC7 like 3 pre-mRNA splicing factor
186	95	gga-miR-194	395682	ZFHX3	XM_015292547	zinc finger homeobox 3
187	95	gga-miR-194	425953	GRAMD4	XM_015275805	GRAM domain containing 4
188	95	gga-miR-194	100859755	ADGRB1	XM_015283228	adhesion G protein-coupled receptor B1
189	95	gga-miR-194	101747284	C4ORF19	XM_015285682	chromosome 4 open reading frame, human C4orf19
190	95	gga-miR-1664-3p	424223	TMEM169	XM_015290047	transmembrane protein 169
191	95	gga-miR-1664-3p	420682	SH3BP5	NM_001030989	SH3 domain binding protein 5
192	95	gga-miR-1664-3p	100859827	TSC22D2	XM_015291852	TSC22 domain family member 2
193	95	gga-miR-1664-3p	416041	SLC6A6	XM_015293090	solute carrier family 6 member 6
194	95	gga-miR-1664-3p	424964	ATP11B	XM_422773	ATPase phospholipid transporting 11B (putative)
195	95	gga-miR-1664-3p	417119	RAB14	NM_001012796	RAB14, member RAS oncogene family
196	95	gga-miR-1664-3p	415662	LOC415662	NM_001318843	C-factor-like
197	95	gga-miR-1664-3p	418608	SH3KBP1	NM_001030805	SH3 domain containing kinase binding protein 1
198	95	gga-miR-18a-5p	772213	PHF19	XM_015279818	PHD finger protein 19
199	95	gga-miR-18a-5p	427992	LANCL3	XM_425562	LanC like 3
200	95	gga-miR-181a-5p	421276	SERTAD2	NM_001031037	SERTA domain containing 2
201	95	gga-miR-181a-5p	423446	CCNK	NM_001031209	cyclin K
202	95	gga-miR-181a-5p	420664	GPD1L	XM_418763	glycerol-3-phosphate dehydrogenase 1-like
203	95	gga-miR-181a-5p	373933	GRM5	XM_015279789	glutamate receptor, metabotropic 5
204	95	gga-miR-181a-5p	418197	C2CD5	XM_015291624	C2 calcium dependent domain containing 5
205	95	gga-miR-181a-5p	414849	CDH13	XM_015292523	cadherin 13
206	95	gga-miR-181a-5p	415371	RAB8B	XM_004943742	RAB8B, member RAS oncogene family
207	95	gga-miR-181a-5p	427688	BTBD3	XM_015283527	BTB domain containing 3
208	95	gga-miR-181a-5p	417397	MMD	NM_001030704	monocyte to macrophage differentiation associated
209	95	gga-miR-181a-5p	423635	SRRL	XM_004941975	serine racemase-like
210	95	gga-miR-181a-5p	424782	RASA2	NM_001012929	RAS p21 protein activator 2
211	95	gga-miR-181a-5p	420206	E2F5	NM_001030942	E2F transcription factor 5
212	95	gga-miR-181a-5p	424807	AP1S3	NM_001030008	adaptor related protein complex 1 subunit sigma 3
213	95	gga-miR-181a-5p	420645	PLCL2	XM_015281813	phospholipase C like 2
214	95	gga-miR-181a-5p	395451	CXCL14	NM_204712	C-X-C motif chemokine ligand 14
215	95	gga-miR-181a-5p	396129	SIM1	XM_004940357	SIM bHLH transcription factor 1
216	95	gga-miR-181a-5p	418605	RPS6KA3	XM_015272663	ribosomal protein S6 kinase A3
217	95	gga-miR-181a-5p	415450	SPPL2A	NM_001012769	signal peptide peptidase like 2A
218	95	gga-miR-181a-5p	421597	HIPK3	XM_015286318	homeodomain interacting protein kinase 3
173	95	gga-miR-21-5p	374147	BMPR2	XM_015289366	bone morphogenetic protein receptor type 2
174	95	gga-miR-212-5p	395657	SPON1	NM_204851	spondin 1
175	95	gga-miR-2131-3p	422104	EME1	XM_004946332	essential meiotic structure-specific endonuclease 1
176	95	gga-miR-2131-3p	427148	GPBP1	XM_015277587	GC-rich promoter binding protein 1
177	95	gga-miR-20b-5p	416468	SNX8	XM_414774	sorting nexin 8
178	95	gga-miR-20b-5p	770607	DNAJC28	XM_004934505	DnaJ heat shock protein family (Hsp40) member C28
179	95	gga-miR-20b-5p	421287	PPP1R21	NM_001012873	protein phosphatase 1 regulatory subunit 21
180	95	gga-miR-20b-5p	428146	KCNB1	XM_425704	potassium voltage-gated channel subfamily B member 1
181	95	gga-miR-20b-5p	395594	HAS2	NM_204806	hyaluronan synthase 2
182	95	gga-miR-20b-5p	769337	PRR16	XM_001232592	proline rich 16
183	95	gga-miR-20b-5p	423082	TSG101	NM_001277415	tumor susceptibility gene 101
184	95	gga-miR-20b-5p	423064	PDE3B	NM_001031182	phosphodiesterase 3B
185	95	gga-miR-20b-5p	396281	PTHLH	XM_015292135	parathyroid hormone like hormone
186	95	gga-miR-20b-5p	424141	LNPK	XM_015289597	lunapark, ER junction formation factor
187	95	gga-miR-20b-5p	431192	SOS1	XM_003640931	SOS Ras/Rac guanine nucleotide exchange factor 1
188	95	gga-miR-20b-5p	421334	BROX	XM_419397	BRO1 domain and CAAX motif containing
189	95	gga-miR-20b-5p	396399	TGFBR2	NM_205428	transforming growth factor beta receptor 2
190	95	gga-miR-20b-5p	374119	NEDD4L	XM_015277389	neural precursor cell expressed, developmentally down-regulated 4-like, E3 ubiquitin protein ligase
191	95	gga-miR-20b-5p	428441	KAT2B	XM_015281803	lysine acetyltransferase 2B
192	95	gga-miR-20b-5p	100857997	FANCM	XM_015276780	FA complementation group M
193	95	gga-miR-20b-5p	427105	POLR3G	XM_424697	RNA polymerase III subunit G
194	95	gga-miR-20b-5p	423320	CFL2	NM_001004406	cofilin 2
195	95	gga-miR-20b-5p	374147	BMPR2	NM_001001465	bone morphogenetic protein receptor type 2
196	95	gga-miR-20b-5p	414891	SLC24A2	XM_015280086	solute carrier family 24 member 2
197	95	gga-miR-20b-5p	424299	SPOPL	XM_422144	speckle type BTB/POZ protein like
198	95	gga-miR-212-3p	424479	PTBP2	XM_422322	polypyrimidine tract binding protein 2
199	95	gga-miR-212-3p	428843	PPFIBP2	XM_015286410	PPFIA binding protein 2
200	95	gga-miR-212-3p	418808	MYCBP2	XM_015277279	MYC binding protein 2, E3 ubiquitin protein ligase
201	95	gga-miR-212-3p	420323	PHF20L1	XM_015283085	PHD finger protein 20 like 1
202	95	gga-miR-212-3p	769085	LACTBL1	XM_001232282	lactamase beta like 1
203	95	gga-miR-2131-5p	770893	LAPTM4B	XM_001233338	lysosomal protein transmembrane 4 beta
204	95	gga-miR-2131-5p	421873	COL19A1	XM_004940448	collagen type XIX alpha 1 chain
205	95	gga-miR-2131-5p	427995	PTCHD1	XM_425565	patched domain containing 1
206	95	gga-miR-2131-5p	425313	RNF146	XM_423089	ring finger protein 146
207	95	gga-miR-2131-5p	420455	ZMYND11	XM_004939164	zinc finger MYND-type containing 11
208	95	gga-miR-2131-5p	425047	HPS3	XM_004943592	HPS3, biogenesis of lysosomal organelles complex 2 subunit 1
209	95	gga-miR-2131-5p	421884	DST	XM_015284866	dystonin
210	95	gga-miR-2131-5p	416645	RBFOX1	XM_414942	RNA binding protein, fox-1 homolog 1
211	95	gga-miR-2131-5p	418193	BCAT1	XM_416424	branched chain amino acid transaminase 1
212	95	gga-miR-2131-5p	373890	ADRA1B	XM_004944816	adrenoceptor alpha 1B
213	95	gga-miR-2131-5p	428901	FLRT2	XM_004941848	fibronectin leucine rich transmembrane protein 2
214	95	gga-miR-21-3p	418795	GPC5	XM_004938599	glypican 5
215	95	gga-miR-21-3p	771218	MYNN	XM_001233289	myoneurin
216	95	gga-miR-21-3p	395688	PTPN1	NM_204875	protein tyrosine phosphatase, non-receptor type 1
217	95	gga-miR-21-3p	107054610	PLD6	XM_015294407	phospholipase D family member 6
218	95	gga-miR-21-3p	100857165	STT3A	XM_015298104	STT3A, catalytic subunit of the oligosaccharyltransferase complex
219	95	gga-miR-21-3p	374207	HDAC4	XM_015289096	histone deacetylase 4
220	95	gga-miR-21-3p	423559	SAMD4A	XM_015287929	sterile alpha motif domain containing 4A
221	95	gga-miR-21-3p	374229	TNFSF13B	NM_204327	TNF superfamily member 13b
222	95	gga-miR-21-3p	100858021	PIGF	XM_015283820	phosphatidylinositol glycan anchor biosynthesis class F
223	95	gga-miR-21-3p	374090	SEMA3C	XM_015300792	semaphorin 3C
224	95	gga-miR-21-3p	424603	GPBP1L1	XM_015291008	GC-rich promoter binding protein 1 like 1
225	95	gga-miR-21-3p	428203	ADRA1A	XM_015297497	adrenoceptor alpha 1A
226	95	gga-miR-215-5p	426856	NARS	NM_001031400	asparaginyl-tRNA synthetase
227	95	gga-miR-215-5p	427146	MIER3	XM_015277580	MIER family member 3
228	95	gga-miR-221-3p	420843	ATXN1	XM_015275967	ataxin 1
229	95	gga-miR-221-3p	396334	TCF12	XM_015278773	transcription factor 12
230	95	gga-miR-221-3p	417926	APAF1	XM_015289693	apoptotic peptidase activating factor 1
231	95	gga-miR-221-3p	428089	SESN3	XM_015280554	sestrin 3
232	95	gga-miR-221-3p	430580	PPP6R2	XM_015280352	protein phosphatase 6, regulatory subunit 2
403	95	gga-miR-30a-5p	426855	WDR7	XM_004948991	WD repeat domain 7
404	95	gga-miR-30a-5p	428956	ZNF488	XM_426512	zinc finger protein 488
405	95	gga-miR-30a-5p	421845	FAM46A	XM_015284629	family with sequence similarity 46 member A
406	95	gga-miR-30a-5p	419119	DLGAP4	XM_417306	discs, large (Drosophila) homolog-associated protein 4
407	95	gga-miR-30a-5p	395961	NR5A2	NM_205078	nuclear receptor subfamily 5 group A member 2
408	95	gga-miR-30a-5p	420222	OTUD6B	NM_001006347	OTU domain containing 6B
409	95	gga-miR-30a-5p	419097	LRP6	XM_015290906	LDL receptor related protein 6
410	95	gga-miR-30a-5p	427839	KSR1	XM_004946781	kinase suppressor of ras 1
411	95	gga-miR-30a-5p	396543	WNT8A	NM_205531	Wnt family member 8A
412	95	gga-miR-30a-5p	428651	GRHL1	XM_015276077	grainyhead like transcription factor 1
413	95	gga-miR-30a-5p	422933	ADRA1D	XM_004936274	adrenoceptor alpha 1D
414	95	gga-miR-30a-5p	373965	CALD1	NM_204158	caldesmon 1
415	95	gga-miR-30a-5p	416620	POLR3E	XM_015294568	RNA polymerase III subunit E
416	95	gga-miR-30a-5p	418532	C2CD2	XM_416741	C2 calcium dependent domain containing 2
417	95	gga-miR-30a-5p	423770	MARCH8	NM_001286368	membrane associated ring-CH-type finger 8
418	95	gga-miR-30a-5p	395440	LRRC17	NM_001198600	leucine rich repeat containing 17
419	95	gga-miR-30a-5p	770637	SON	XM_003640519	SON DNA binding protein
420	95	gga-miR-30a-5p	422434	SH3RF1	XM_420402	SH3 domain containing ring finger 1
421	95	gga-miR-30a-5p	420437	KMT2C	XM_015281230	lysine methyltransferase 2C
422	95	gga-miR-30a-5p	417908	FGD6	XM_015283990	FYVE, RhoGEF and PH domain containing 6
423	95	gga-miR-30a-5p	427971	ADAMTS5	XM_425541	ADAM metallopeptidase with thrombospondin type 1 motif 5
424	95	gga-miR-30a-5p	428266	YOD1	NM_001031499	YOD1 deubiquitinase
425	95	gga-miR-30a-5p	422917	KDM3A	NM_001012891	lysine demethylase 3A
426	95	gga-miR-30a-5p	427992	LANCL3	XM_425562	LanC like 3
427	95	gga-miR-30a-5p	423289	ARHGAP11A	NM_001006479	Rho GTPase activating protein 11A
428	95	gga-miR-30a-5p	422561	GALNT7	XM_015276540	polypeptide N-acetylgalactosaminyltransferase 7
429	95	gga-miR-30a-5p	416642	ABAT	XM_414940	4-aminobutyrate aminotransferase
430	95	gga-miR-30a-5p	423596	KLHL28	XM_015276787	kelch like family member 28
431	95	gga-miR-30a-5p	770453	SRD5A1	XM_004935131	steroid-5-alpha-reductase, alpha polypeptide 1 (3-oxo-5 alpha-steroid delta 4-dehydrogenase alpha 1)
432	95	gga-miR-24-3p	416768	HIC2	XM_015275229	hypermethylated in cancer 2
433	95	gga-miR-24-3p	424221	MARCH4	XM_015289862	membrane associated ring-CH-type finger 4
434	95	gga-miR-24-3p	395164	BHLHE22	NM_204503	basic helix-loop-helix family member e22
435	95	gga-miR-24-3p	420102	ARHGAP45	NM_001030937	Rho GTPase activating protein 45
436	95	gga-miR-24-3p	422703	EIF4E	XM_015285643	eukaryotic translation initiation factor 4E
437	95	gga-miR-27b-3p	419048	MRPS35	NM_001278091	mitochondrial ribosomal protein S35
438	95	gga-miR-27b-3p	428208	HIVEP3	XM_004947684	human immunodeficiency virus type I enhancer binding protein 3
439	95	gga-miR-27b-3p	419462	SZRD1	NM_001030880	SUZ RNA binding domain containing 1
440	95	gga-miR-27b-3p	768780	RSBN1L	XM_015275759	round spermatid basic protein 1 like
441	95	gga-miR-27b-3p	418624	PIGA	NM_001030808	phosphatidylinositol glycan anchor biosynthesis class A
442	95	gga-miR-27b-3p	776258	SLC35F4	XM_015287921	solute carrier family 35 member F4
443	95	gga-miR-27b-3p	418870	KPNA3	NM_001193575	karyopherin subunit alpha 3
444	95	gga-miR-27b-3p	100857974	ONECUT2	XM_003642903	one cut homeobox 2
445	95	gga-miR-27b-3p	423479	EIF5	NM_001006488	eukaryotic translation initiation factor 5
446	95	gga-miR-27b-3p	417397	MMD	NM_001030704	monocyte to macrophage differentiation associated
447	95	gga-miR-27b-3p	421559	SMOC2	XM_419600	SPARC related modular calcium binding 2
448	95	gga-miR-27b-3p	421660	DYNLT1	XM_419699	dynein light chain Tctex-type 1
449	95	gga-miR-27b-3p	429087	FAM69A	XM_426643	family with sequence similarity 69 member A
450	95	gga-miR-27b-3p	418910	PDS5B	NM_001012827	PDS5 cohesin associated factor B
451	95	gga-miR-27b-3p	423174	PRDM11	XM_421099	PR/SET domain 11
452	95	gga-miR-27b-3p	770438	DHRS12	XM_001233772	dehydrogenase/reductase 12
453	95	gga-miR-27b-3p	424046	NABP1	XM_421902	nucleic acid binding protein 1
454	95	gga-miR-27b-3p	423112	CHKA	XM_421045	choline kinase alpha
455	95	gga-miR-27b-3p	428921	GPR135	XM_004936538	G protein-coupled receptor 135
456	95	gga-miR-27b-3p	416206	CREBRF	XM_004944871	CREB3 regulatory factor
457	95	gga-miR-27b-3p	421386	TRERF1	XM_015283853	transcriptional regulating factor 1
458	95	gga-miR-27b-3p	427906	ELFN2	XM_015288343	extracellular leucine rich repeat and fibronectin type III domain containing 2
459	95	gga-miR-27b-3p	427164	TRIM23	XM_424752	tripartite motif containing 23
460	95	gga-miR-27b-3p	421692	PDE7B	XM_015284177	phosphodiesterase 7B
461	95	gga-miR-27b-3p	421678	REPS1	XM_015284087	RALBP1 associated Eps domain containing 1
462	95	gga-miR-27b-3p	431637	KIAA1958	XM_015280697	KIAA1958
463	95	gga-miR-27b-3p	416018	GATA2	NM_001003797	GATA binding protein 2
464	95	gga-miR-27b-3p	420078	DOT1L	XM_015299869	DOT1 like histone lysine methyltransferase
465	95	gga-miR-26a-5p	417578	FAM222B	XM_015295758	family with sequence similarity 222 member B
466	95	gga-miR-26a-5p	776013	PELI2	XM_001234987	pellino E3 ubiquitin protein ligase family member 2
467	95	gga-miR-26a-5p	418196	ETNK1	XM_416426	ethanolamine kinase 1
468	95	gga-miR-26a-5p	101751124	STK39	XM_015289690	serine/threonine kinase 39
469	95	gga-miR-26a-5p	419197	TTPAL	NM_001030854	alpha tocopherol transfer protein like
470	95	gga-miR-26a-5p	423892	RBM20	XM_015288973	RNA binding motif protein 20
471	95	gga-miR-26a-5p	415369	USP3	XM_413755	ubiquitin specific peptidase 3
472	95	gga-miR-26a-5p	420308	SLC45A4	XM_015283238	solute carrier family 45 member 4
473	95	gga-miR-26a-5p	427181	HOMER1	XM_424768	homer scaffolding protein 1
474	95	gga-miR-26a-5p	101752023	CREBZF	XM_004938920	CREB/ATF bZIP transcription factor
475	95	gga-miR-26a-5p	421689	MAP7	NM_001031072	microtubule associated protein 7
476	95	gga-miR-26a-5p	101751823	MTDH	XM_015282952	metadherin
477	95	gga-miR-26a-5p	418800	PCDH9	XM_416995	protocadherin 9
478	95	gga-miR-26a-5p	420315	COL22A1	NM_001139439	collagen type XXII alpha 1 chain
479	95	gga-miR-26a-5p	417586	SSH2	XM_415832	slingshot protein phosphatase 2
480	95	gga-miR-26a-5p	422273	RPS6KA6	XM_015278512	ribosomal protein S6 kinase A6
481	95	gga-miR-26a-5p	396243	COL1A2	NM_001079714	collagen type I alpha 2 chain
482	95	gga-miR-26a-5p	421632	PLEKHG1	XM_004935612	pleckstrin homology and RhoGEF domain containing G1
483	95	gga-miR-26a-5p	422484	FHDC1	XM_015276654	FH2 domain containing 1
484	95	gga-miR-26a-5p	424492	GCLM	NM_001007953	glutamate-cysteine ligase modifier subunit
485	95	gga-miR-26a-2-5p	417578	FAM222B	XM_015295758	family with sequence similarity 222 member B
486	95	gga-miR-26a-2-5p	776013	PELI2	XM_001234987	pellino E3 ubiquitin protein ligase family member 2
487	95	gga-miR-26a-2-5p	418196	ETNK1	XM_416426	ethanolamine kinase 1
488	95	gga-miR-26a-2-5p	101751124	STK39	XM_015289690	serine/threonine kinase 39
489	95	gga-miR-26a-2-5p	419197	TTPAL	NM_001030854	alpha tocopherol transfer protein like
490	95	gga-miR-26a-2-5p	423892	RBM20	XM_015288973	RNA binding motif protein 20
491	95	gga-miR-26a-2-5p	415369	USP3	XM_413755	ubiquitin specific peptidase 3
492	95	gga-miR-26a-2-5p	420308	SLC45A4	XM_015283238	solute carrier family 45 member 4
493	95	gga-miR-26a-2-5p	427181	HOMER1	XM_424768	homer scaffolding protein 1
494	95	gga-miR-26a-2-5p	101752023	CREBZF	XM_004938920	CREB/ATF bZIP transcription factor
495	95	gga-miR-26a-2-5p	421689	MAP7	NM_001031072	microtubule associated protein 7
496	95	gga-miR-26a-2-5p	101751823	MTDH	XM_015282952	metadherin
497	95	gga-miR-26a-2-5p	418800	PCDH9	XM_416995	protocadherin 9
498	95	gga-miR-26a-2-5p	420315	COL22A1	NM_001139439	collagen type XXII alpha 1 chain
499	95	gga-miR-26a-2-5p	417586	SSH2	XM_415832	slingshot protein phosphatase 2
500	95	gga-miR-26a-2-5p	422273	RPS6KA6	XM_015278512	ribosomal protein S6 kinase A6
501	95	gga-miR-26a-2-5p	396243	COL1A2	NM_001079714	collagen type I alpha 2 chain
502	95	gga-miR-26a-2-5p	421632	PLEKHG1	XM_004935612	pleckstrin homology and RhoGEF domain containing G1
503	95	gga-miR-26a-2-5p	422484	FHDC1	XM_015276654	FH2 domain containing 1
504	95	gga-miR-26a-2-5p	424492	GCLM	NM_001007953	glutamate-cysteine ligase modifier subunit
505	95	gga-miR-223	396085	NF1	XM_415914	neurofibromin 1
506	95	gga-miR-223	423062	RRAS2	NM_001006466	RAS related 2
507	95	gga-miR-30e-5p	426855	WDR7	XM_004948991	WD repeat domain 7
508	95	gga-miR-30e-5p	428956	ZNF488	XM_426512	zinc finger protein 488
509	95	gga-miR-30e-5p	419119	DLGAP4	XM_417306	discs, large (Drosophila) homolog-associated protein 4
510	95	gga-miR-30e-5p	395961	NR5A2	NM_205078	nuclear receptor subfamily 5 group A member 2
511	95	gga-miR-30e-5p	419097	LRP6	XM_015290906	LDL receptor related protein 6
512	95	gga-miR-30e-5p	396543	WNT8A	NM_205531	Wnt family member 8A
513	95	gga-miR-30e-5p	428651	GRHL1	XM_015276077	grainyhead like transcription factor 1
514	95	gga-miR-30e-5p	422933	ADRA1D	XM_004936274	adrenoceptor alpha 1D
515	95	gga-miR-30e-5p	373965	CALD1	NM_204158	caldesmon 1
516	95	gga-miR-30e-5p	423770	MARCH8	NM_001286368	membrane associated ring-CH-type finger 8
517	95	gga-miR-30e-5p	770637	SON	XM_003640519	SON DNA binding protein
518	95	gga-miR-30e-5p	422434	SH3RF1	XM_420402	SH3 domain containing ring finger 1
519	95	gga-miR-30e-5p	420437	KMT2C	XM_015281230	lysine methyltransferase 2C
520	95	gga-miR-30e-5p	417908	FGD6	XM_015283990	FYVE, RhoGEF and PH domain containing 6
521	95	gga-miR-30e-5p	423289	ARHGAP11A	NM_001006479	Rho GTPase activating protein 11A
522	95	gga-miR-30e-5p	422561	GALNT7	XM_015276540	polypeptide N-acetylgalactosaminyltransferase 7
523	95	gga-miR-30e-5p	423596	KLHL28	XM_015276787	kelch like family member 28
524	95	gga-miR-30e-5p	770453	SRD5A1	XM_004935131	steroid-5-alpha-reductase, alpha polypeptide 1 (3-oxo-5 alpha-steroid delta 4-dehydrogenase alpha 1)
525	95	gga-miR-30e-5p	421845	FAM46A	XM_015284629	family with sequence similarity 46 member A
526	95	gga-miR-30e-5p	420222	OTUD6B	NM_001006347	OTU domain containing 6B
527	95	gga-miR-30e-5p	427839	KSR1	XM_004946781	kinase suppressor of ras 1
528	95	gga-miR-30e-5p	416620	POLR3E	XM_015294568	RNA polymerase III subunit E
529	95	gga-miR-30e-5p	418532	C2CD2	XM_416741	C2 calcium dependent domain containing 2
530	95	gga-miR-30e-5p	395440	LRRC17	NM_001198600	leucine rich repeat containing 17
531	95	gga-miR-30e-5p	427971	ADAMTS5	XM_425541	ADAM metallopeptidase with thrombospondin type 1 motif 5
532	95	gga-miR-30e-5p	428266	YOD1	NM_001031499	YOD1 deubiquitinase
533	95	gga-miR-30e-5p	422917	KDM3A	NM_001012891	lysine demethylase 3A
534	95	gga-miR-30e-5p	427992	LANCL3	XM_425562	LanC like 3
535	95	gga-miR-30e-5p	416642	ABAT	XM_414940	4-aminobutyrate aminotransferase
536	95	gga-miR-2954	427121	CAST	XM_015280529	calpastatin
537	95	gga-miR-2954	431639	DNAJC25	XM_003643082	DnaJ heat shock protein family (Hsp40) member C25
538	95	gga-miR-2954	416939	CRKL	XM_415233	CRK like proto-oncogene, adaptor protein
539	95	gga-miR-2954	427226	RIC1	XM_015280140	RIC1 homolog, RAB6A GEF complex partner 1
46	95	gga-miR-3535	420872	LY86	NM_001004399
47	95	gga-miR-3535	373992	FBN1	XM_015291934
48	95	gga-miR-3536	420647	SATB1	NM_001199644
49	95	gga-miR-3536	420167	SGK3	XM_015282744
50	95	gga-miR-3536	419066	FAM168A	XM_015281004
51	95	gga-miR-3536	417829	GNS	NM_001199559
52	95	gga-miR-3536	424912	BCL6	XM_015291406
53	95	gga-miR-3536	395257	CBFB	NM_204570
54	95	gga-miR-7	395984	HDLBP	XM_015276821
55	95	gga-miR-7	424522	SH3GLB1	NM_001006534
56	95	gga-miR-7	416241	LSM11	XM_015293898
57	95	gga-miR-7	415598	CHSY3	XM_413966
58	95	gga-miR-7	395393	SNCA	NM_204673
59	95	gga-miR-7	395479	PPARD	NM_204728
60	95	gga-miR-7	420832	KIF13A	XM_418923
61	95	gga-miR-7	427468	FANCC	XM_015280315
62	95	gga-miR-7	420749	KBTBD2	XM_015281670
63	95	gga-miR-456-3p	417265	LRSAM1	XM_415540
64	95	gga-miR-3533	415392	LARP6	XM_015278970
65	95	gga-miR-7b	395984	HDLBP	XM_015276821
66	95	gga-miR-7b	424522	SH3GLB1	NM_001006534
67	95	gga-miR-7b	416241	LSM11	XM_015293898
68	95	gga-miR-7b	415598	CHSY3	XM_413966
69	95	gga-miR-7b	395393	SNCA	NM_204673
70	95	gga-miR-7b	395479	PPARD	NM_204728
71	95	gga-miR-7b	420832	KIF13A	XM_418923
72	95	gga-miR-7b	427468	FANCC	XM_015280315
73	95	gga-miR-7b	420749	KBTBD2	XM_015281670
467	94	gga-miR-101-2-5p	396364	CHRM1	NM_205399	cholinergic receptor muscarinic 1
468	94	gga-miR-101-2-5p	417867	ZDHHC17	NM_001030745	zinc finger DHHC-type containing 17
469	94	gga-miR-101-2-5p	420585	THSD7A	XM_015281884	thrombospondin type 1 domain containing 7A
470	94	gga-miR-101-2-5p	422713	UBE2D3	NM_001031153	ubiquitin conjugating enzyme E2 D3
471	94	gga-miR-101-2-5p	417552	NCBP3	XM_015295738	nuclear cap binding subunit 3
472	94	gga-miR-106-5p	101747493	GPR6	XM_004940310	G protein-coupled receptor 6
473	94	gga-miR-106-5p	422513	HERC4L	XM_420476	hect domain and RLD 4-like
474	94	gga-miR-106-5p	420881	SLC22A23	XM_418968	solute carrier family 22 member 23
475	94	gga-miR-106-5p	101748816	TMPRSS11D	XM_015276394	transmembrane protease, serine 11D
476	94	gga-miR-106-5p	431262	FEM1C	XM_428816	fem-1 homolog C
477	94	gga-miR-106-5p	418337	VANGL1	XM_015294808	VANGL planar cell polarity protein 1
478	94	gga-miR-106-5p	771556	TRAPPC10	XM_003640505	trafficking protein particle complex 10
479	94	gga-miR-106-5p	417822	C1H12ORF66	XM_416063	chromosome 1 open reading frame, human C12orf66
480	94	gga-miR-106-5p	100857561	GPR63	XM_015284676	G protein-coupled receptor 63
481	94	gga-miR-106-5p	417860	CCDC107	XM_429533	coiled-coil domain containing 107
482	94	gga-miR-106-5p	373907	AHR	NM_204118	aryl hydrocarbon receptor
483	94	gga-miR-106-5p	420206	E2F5	NM_001030942	E2F transcription factor 5
484	94	gga-miR-106-5p	395778	GINM1	NM_001199386	glycoprotein integral membrane 1
485	94	gga-miR-106-5p	100858072	RNF150	XM_003641153	ring finger protein 150
486	94	gga-miR-106-5p	425091	KLHL20	NM_001031329	kelch like family member 20
487	94	gga-miR-106-5p	422456	GAB1	XM_004940952	GRB2 associated binding protein 1
488	94	gga-miR-106-5p	421077	TTC39C	XM_015277984	tetratricopeptide repeat domain 39C
489	94	gga-miR-106-5p	428528	DSG4	XM_015282599	desmoglein 4
490	94	gga-miR-106-5p	422055	ENPP4	NM_001006422	ectonucleotide pyrophosphatase/phosphodiesterase 4
491	94	gga-miR-106-5p	417617	SLC47A1	NM_001030720	solute carrier family 47 member 1
492	94	gga-miR-106-5p	395433	NPAS2	NM_001030542	neuronal PAS domain protein 2
493	94	gga-miR-106-5p	423128	ZFP91	XM_015286837	ZFP91 zinc finger protein
494	94	gga-miR-106-5p	771781	TBC1D20	XM_015296460	TBC1 domain family member 20
495	94	gga-miR-106-5p	419145	ITCH	XM_417330	itchy E3 ubiquitin protein ligase
496	94	gga-miR-106-5p	100859211	USP40	XM_015289068	ubiquitin specific peptidase 40
497	94	gga-miR-106-5p	423276	ZFYVE26	XM_004941715	zinc finger FYVE-type containing 26
498	94	gga-miR-106-5p	100857678	UBE2B	XM_015294094	ubiquitin conjugating enzyme E2 B
499	94	gga-miR-106-5p	421936	RRM2	XM_001231544	ribonucleotide reductase regulatory subunit M2
500	94	gga-miR-106-5p	395470	ITGB8	XM_015281861	integrin subunit beta 8
501	94	gga-miR-106-5p	422384	PASD1	XM_015278644	PAS domain containing repressor 1
502	94	gga-miR-106-5p	419964	MAP3K14	NM_001030927	mitogen-activated protein kinase kinase kinase 14
503	94	gga-miR-106-5p	424121	ITGA4	XM_421974	integrin subunit alpha 4
504	94	gga-miR-106-5p	423596	KLHL28	XM_015276787	kelch like family member 28
505	94	gga-let-7l-5p	428387	TMEM65	NM_001031507	transmembrane protein 65
506	94	gga-let-7l-5p	100857974	ONECUT2	XM_003642903	one cut homeobox 2
507	94	gga-let-7l-5p	426087	PBX4	XM_423764	PBX homeobox 4
508	94	gga-let-7l-5p	100859821	VSTM5	XM_003640569	V-set and transmembrane domain containing 5
509	94	gga-let-7l-5p	427592	LRIG1	XM_425165	leucine rich repeats and immunoglobulin like domains 1
510	94	gga-let-7l-5p	424325	ACVR1C	XM_422170	activin A receptor type 1C
511	94	gga-let-7l-5p	428909	BEGAIN	XM_015287794	brain enriched guanylate kinase associated
512	94	gga-let-7l-5p	396243	COL1A2	NM_001079714	collagen type I alpha 2 chain
513	94	gga-let-7l-5p	423287	KATNBL1	NM_001031198	katanin regulatory subunit B1 like 1
514	94	gga-let-7l-5p	421754	GTF3C6	NM_001031076	general transcription factor IIIC subunit 6
515	94	gga-let-7l-5p	415419	MAPK6	NM_001030549	mitogen-activated protein kinase 6
516	94	gga-let-7l-5p	422230	IL13RA1	XM_420218	interleukin 13 receptor subunit alpha 1
517	94	gga-let-7l-5p	418528	TMPRSS2	XM_416737	transmembrane serine protease 2
518	94	gga-miR-103-3p	423315	NPAS3	XM_015287645	neuronal PAS domain protein 3
519	94	gga-miR-103-3p	396309	ANK3	NM_001277097	ankyrin 3
520	94	gga-miR-103-3p	427438	NADK2	XM_425010	NAD kinase 2, mitochondrial
521	94	gga-miR-103-3p	424251	HACD2	NM_001012920	3-hydroxyacyl-CoA dehydratase 2
522	94	gga-miR-103-3p	100858121	BCLAF3	XM_015272723	BCLAF1 and THRAP3 family member 3
523	94	gga-miR-103-3p	427338	SVEP1	XM_015280699	sushi, von Willebrand factor type A, EGF and pentraxin domain containing 1
524	94	gga-miR-103-3p	100857874	RNF43	XM_003642379	ring finger protein 43
525	94	gga-miR-103-3p	395783	CHD1Z	NM_204941	chromodomain helicase DNA binding protein 1-Z
526	94	gga-miR-103-3p	430679	TBKBP1	XM_015299472	TBK1 binding protein 1
527	94	gga-miR-103-3p	395163	FSTL4	NM_204502	follistatin like 4
528	94	gga-let-7b	428387	TMEM65	NM_001031507	transmembrane protein 65
529	94	gga-let-7b	100857974	ONECUT2	XM_003642903	one cut homeobox 2
530	94	gga-let-7b	100859821	VSTM5	XM_003640569	V-set and transmembrane domain containing 5
531	94	gga-let-7b	427592	LRIG1	XM_425165	leucine rich repeats and immunoglobulin like domains 1
532	94	gga-let-7b	424325	ACVR1C	XM_422170	activin A receptor type 1C
533	94	gga-let-7b	428909	BEGAIN	XM_015287794	brain enriched guanylate kinase associated
534	94	gga-let-7b	396243	COL1A2	NM_001079714	collagen type I alpha 2 chain
535	94	gga-let-7b	423287	KATNBL1	NM_001031198	katanin regulatory subunit B1 like 1
536	94	gga-let-7b	421754	GTF3C6	NM_001031076	general transcription factor IIIC subunit 6
537	94	gga-let-7b	415419	MAPK6	NM_001030549	mitogen-activated protein kinase 6
538	94	gga-let-7b	422230	IL13RA1	XM_420218	interleukin 13 receptor subunit alpha 1
539	94	gga-let-7b	418528	TMPRSS2	XM_416737	transmembrane serine protease 2
540	94	gga-miR-125b-5p	415576	FRMD5	XM_004943940	FERM domain containing 5
541	94	gga-miR-125b-5p	396547	NAGA	NM_001167728	alpha-N-acetylgalactosaminidase
542	94	gga-miR-125b-5p	422369	SEPT6	NM_001031125	septin 6
543	94	gga-miR-125b-5p	770956	TMEM37	XM_001234271	transmembrane protein 37
544	94	gga-miR-125b-5p	396501	GJC1	NM_205503	gap junction protein gamma 1
545	94	gga-miR-125b-5p	420924	ANKRD33B	XM_004935114	ankyrin repeat domain 33B
546	94	gga-miR-125b-5p	100857462	RAPGEF5	XM_015281855	Rap guanine nucleotide exchange factor 5
547	94	gga-let-7i	428387	TMEM65	NM_001031507	transmembrane protein 65
548	94	gga-let-7i	426087	PBX4	XM_423764	PBX homeobox 4
549	94	gga-let-7i	100859821	VSTM5	XM_003640569	V-set and transmembrane domain containing 5
550	94	gga-let-7i	427592	LRIG1	XM_425165	leucine rich repeats and immunoglobulin like domains 1
551	94	gga-let-7i	424325	ACVR1C	XM_422170	activin A receptor type 1C
552	94	gga-let-7i	428909	BEGAIN	XM_015287794	brain enriched guanylate kinase associated
553	94	gga-let-7i	396243	COL1A2	NM_001079714	collagen type I alpha 2 chain
554	94	gga-let-7i	423287	KATNBL1	NM_001031198	katanin regulatory subunit B1 like 1
555	94	gga-let-7i	421754	GTF3C6	NM_001031076	general transcription factor IIIC subunit 6
556	94	gga-let-7i	415419	MAPK6	NM_001030549	mitogen-activated protein kinase 6
557	94	gga-let-7i	422230	IL13RA1	XM_420218	interleukin 13 receptor subunit alpha 1
558	94	gga-let-7i	418528	TMPRSS2	XM_416737	transmembrane serine protease 2
559	94	gga-let-7i	421914	PXDN	XM_419931	peroxidasin
560	94	gga-miR-122-5p	417550	LRRC75A	XM_015296029	leucine rich repeat containing 75A
561	94	gga-miR-122-5p	424093	CCNYL1	XM_015289509	cyclin Y like 1
562	94	gga-miR-122-5p	417201	LRRC8A	XM_015279569	leucine rich repeat containing 8 family member A
563	94	gga-let-7g-3p	417798	TMEM117	XM_015282498	transmembrane protein 117
564	94	gga-let-7g-3p	426937	PSMA5	NM_001031407	proteasome subunit alpha 5
565	94	gga-let-7g-3p	423734	KAT6B	XM_421609	lysine acetyltransferase 6B
566	94	gga-let-7g-3p	422557	TENM3	NM_001198537	teneurin transmembrane protein 3
567	94	gga-let-7g-3p	420616	MALSU1	XM_418715	mitochondrial assembly of ribosomal large subunit 1
568	94	gga-let-7g-3p	396508	CKMT2	NM_001167744	creatine kinase, mitochondrial 2
569	94	gga-let-7g-3p	421031	MPPE1	NM_001039283	metallophosphoesterase 1
570	94	gga-let-7g-3p	420472	KIF5B	XM_418574	kinesin family member 5B
571	94	gga-miR-126-5p	395589	MEIS1	XM_015278039	Meis homeobox 1
572	94	gga-miR-126-5p	420319	ZFAT	XM_004940050	zinc finger and AT-hook domain containing
573	94	gga-miR-126-5p	418073	CKAP4	XM_416309	cytoskeleton associated protein 4
574	94	gga-miR-126-5p	428237	IGSF9B	XM_425796	immunoglobulin superfamily member 9B
575	94	gga-miR-126-5p	424351	DENND1B	XM_015290375	DENN domain containing 1B
576	94	gga-miR-126-5p	421175	ARL8A	NM_001012868	ADP ribosylation factor like GTPase 8A
577	94	gga-miR-126-5p	420843	ATXN1	XM_015275967	ataxin 1
578	94	gga-miR-126-5p	423090	KCNQ1	XM_421022	potassium voltage-gated channel subfamily Q member 1
579	94	gga-miR-126-5p	422377	FAM199X	XM_003641087	family with sequence similarity 199, X-linked
580	94	gga-miR-126-5p	107053969	PKDREJ	XM_015290757	polycystic kidney disease (polycystin) and REJ homolog (sperm receptor for egg jelly homolog, sea urchin)
581	94	gga-miR-126-5p	415706	OSGIN1	XM_004944148	oxidative stress induced growth inhibitor 1
582	94	gga-miR-126-5p	101748321	MYO9A	XM_015279068	myosin IXA
583	94	gga-miR-126-5p	768783	BTN1	XM_015295010	B-butyrophilin 1
584	94	gga-miR-126-5p	419824	NFASC	NM_001160320	neurofascin
585	94	gga-miR-126-5p	424968	FXR1	NM_001012601	FMR1 autosomal homolog 1
586	94	gga-miR-126-5p	374105	RIMBP2	XM_015275147	RIMS binding protein 2
587	94	gga-miR-126-5p	418126	CHRM2	XM_015285640	cholinergic receptor muscarinic 2
588	94	gga-miR-126-5p	427148	GPBP1	XM_015277587	GC-rich promoter binding protein 1
589	94	gga-miR-126-5p	395470	ITGB8	XM_015281861	integrin subunit beta 8
177	94	gga-miR-133c-3p	426917	JMJD8	NM_001278726	jumonji domain containing 8
178	94	gga-miR-133c-3p	373933	GRM5	XM_015279789	glutamate receptor, metabotropic 5
179	94	gga-miR-133c-3p	416968	SPPL3	XM_415261	signal peptide peptidase like 3
180	94	gga-miR-133c-3p	418889	LHFPL6	XM_417083	LHFPL tetraspan subfamily member 6
181	94	gga-miR-133c-3p	100859027	FBXL12	XM_015302700	F-box and leucine rich repeat protein 12
182	94	gga-miR-133c-3p	420135	MYO9B	NM_001286169	myosin IXB
183	94	gga-miR-133c-3p	425900	ANKRD12	XM_015282496	ankyrin repeat domain 12
184	94	gga-miR-133c-3p	415865	CYB5B	NM_001030581	cytochrome b5 type B
185	94	gga-miR-133c-3p	417196	DOLPP1	NM_001030689	dolichyldiphosphatase 1
186	94	gga-miR-140-5p	416973	POP5	XM_415266	POP5 homolog, ribonuclease P/MRP subunit
187	94	gga-miR-140-5p	422203	OGT	XM_004940630	O-linked N-acetylglucosamine (GlcNAc) transferase
188	94	gga-miR-140-5p	374054	DAZL	XM_015281259	deleted in azoospermia like
189	94	gga-miR-140-5p	418671	STAGL	NM_001277835	stromal antigen-like
190	94	gga-miR-1454	421192	XPO1	NM_001290134	exportin 1
191	94	gga-miR-1454	417434	GNA13	XM_415686	G protein subunit alpha 13
192	94	gga-miR-1454	424479	PTBP2	XM_004936574	polypyrimidine tract binding protein 2
193	94	gga-miR-1454	424984	FNDC3B	XM_015291662	fibronectin type III domain containing 3B
194	94	gga-miR-1454	426024	MAEA	NM_001012604	macrophage erythroblast attacher
195	94	gga-miR-1454	421809	BACH2	XM_015284687	BTB domain and CNC homolog 2
196	94	gga-miR-1454	414891	SLC24A2	XM_015280086	solute carrier family 24 member 2
197	94	gga-miR-1454	396323	VIP	NM_001177309	vasoactive intestinal peptide
198	94	gga-miR-1456-5p	423682	PRKG1	XM_015278706	protein kinase cGMP-dependent 1
199	94	gga-miR-1456-5p	425049	LOC425049	XM_422851	tubulin alpha-3 chain-like
200	94	gga-miR-1456-5p	417481	AUTS2	XM_415729	AUTS2, activator of transcription and developmental regulator
201	94	gga-miR-130b-3p	427836	FAM57A	XM_015296120	family with sequence similarity 57 member A
202	94	gga-miR-130b-3p	100857108	CHD3	XM_015297054	chromodomain helicase DNA binding protein 3
203	94	gga-miR-130b-3p	421499	CEP170	XM_015283969	centrosomal protein 170
204	94	gga-miR-130b-3p	416165	MAT2B	XM_015293669	methionine adenosyltransferase 2B
205	94	gga-miR-130b-3p	427281	RNF38	XM_424864	ring finger protein 38
206	94	gga-miR-130b-3p	396158	MYBL1	XM_015282737	MYB proto-oncogene like 1
207	94	gga-miR-130b-3p	421559	SMOC2	XM_419600	SPARC related modular calcium binding 2
208	94	gga-miR-130b-3p	417646	USP32	XM_415892	ubiquitin specific peptidase 32
209	94	gga-miR-130b-3p	770690	PODXL2	XM_001234025	podocalyxin like 2
210	94	gga-miR-130b-3p	423572	SOS2	XM_015276737	SOS Ras/Rho guanine nucleotide exchange factor 2
211	94	gga-miR-130b-3p	428275	SMARCD2	XM_015299406	SWI/SNF related, matrix associated, actin dependent regulator of chromatin, subfamily d, member 2
212	94	gga-miR-130b-3p	373895	TBX22	NM_204106	T-box 22
213	94	gga-miR-130b-3p	428412	CCNY	XM_425973	cyclin Y
214	94	gga-miR-130b-3p	422613	WDFY3	XM_015276464	WD repeat and FYVE domain containing 3
215	94	gga-miR-130b-3p	424553	USP33	XM_422389	ubiquitin specific peptidase 33
216	94	gga-miR-130b-3p	395329	VIPR1	XM_015281047	vasoactive intestinal peptide receptor 1
217	94	gga-miR-130b-3p	374208	PTPRG	NM_204314	protein tyrosine phosphatase, receptor type G
218	94	gga-miR-130b-3p	419743	ATP12A	NM_001030909	ATPase H+/K+ transporting non-gastric alpha2 subunit
219	94	gga-miR-130b-3p	416296	RASGEF1C	NM_001277274	RasGEF domain family member 1C
220	94	gga-miR-130b-3p	429096	PIK3R3	XM_426652	phosphoinositide-3-kinase regulatory subunit 3
221	94	gga-miR-130b-3p	423287	KATNBL1	NM_001031198	katanin regulatory subunit B1 like 1
222	94	gga-miR-130b-3p	428729	MFAP3L	XM_426287	microfibril associated protein 3 like
223	94	gga-miR-130b-3p	431530	RFX7	XM_429081	regulatory factor X7
224	94	gga-miR-130b-3p	423804	CEP55	XM_421675	centrosomal protein 55
225	94	gga-miR-130b-3p	418742	GRTP1	XM_416941	growth hormone regulated TBC protein 1
226	94	gga-miR-130b-3p	423043	SBF2	NM_001012895	SET binding factor 2
227	94	gga-miR-130b-3p	420989	AHRR	XM_015282378	aryl-hydrocarbon receptor repressor
228	94	gga-miR-130b-3p	424121	ITGA4	XM_421974	integrin subunit alpha 4
229	94	gga-miR-130b-3p	424309	EPC2	XM_422154	enhancer of polycomb homolog 2
230	94	gga-miR-1388a-5p	421766	SESN1	XM_419796	sestrin 1
231	94	gga-miR-1388a-5p	423068	SOX6	XM_015286513	SRY-box 6
232	94	gga-miR-129-5p	768928	VAPA	NM_001080869	VAMP associated protein A
233	94	gga-miR-129-5p	416954	RSPH14	XM_415246	radial spoke head 14 homolog
234	94	gga-miR-129-5p	416768	HIC2	XM_015275229	hypermethylated in cancer 2
235	94	gga-miR-129-5p	374113	ADAM10	NM_204261	ADAM metallopeptidase domain 10
236	94	gga-miR-129-5p	419198	HNF4A	XM_015296366	hepatocyte nuclear factor 4 alpha
237	94	gga-miR-129-5p	417815	SLC16A7	XM_015281443	solute carrier family 16 member 7
238	94	gga-miR-129-5p	427864	DYRK2	XM_015281985	dual specificity tyrosine phosphorylation regulated kinase 2
239	94	gga-miR-129-5p	431607	PTAR1	XM_004949155	protein prenyltransferase alpha subunit repeat containing 1
219	94	gga-miR-1559-5p	415732	ADCY7	XM_015292407	adenylate cyclase 7
220	94	gga-miR-18b-5p	415406	NEDD4	XM_015291877	neural precursor cell expressed, developmentally down-regulated 4, E3 ubiquitin protein ligase
221	94	gga-miR-18b-5p	423578	SAV1	XM_015276749	salvador family WW domain containing protein 1
222	94	gga-miR-18b-5p	421934	KLF11	NM_001006417	Kruppel like factor 11
223	94	gga-miR-18b-5p	431192	SOS1	XM_003640931	SOS Ras/Rac guanine nucleotide exchange factor 1
224	94	gga-miR-18b-5p	424806	WDFY1	NM_001031310	WD repeat and FYVE domain containing 1
225	94	gga-miR-18b-5p	378919	TRIB2	NM_204401	tribbles pseudokinase 2
226	94	gga-miR-1563	420212	WWP1	XM_015282817	WW domain containing E3 ubiquitin protein ligase 1
227	94	gga-miR-1563	100858462	SYTL3	XM_015284210	synaptotagmin like 3
228	94	gga-miR-1563	428062	TBC1D4	XM_015277042	TBC1 domain family member 4
229	94	gga-miR-1563	395497	ATP6V1B2	NM_001293241	ATPase H+ transporting V1 subunit B2
230	94	gga-miR-181b-5p	420818	ALDH5A1	XM_418909	aldehyde dehydrogenase 5 family member A1
231	94	gga-miR-181b-5p	415951	IPPK	NM_001293322	inositol-pentakisphosphate 2-kinase
232	94	gga-miR-181b-5p	417818	MON2	NM_001199605	MON2 homolog, regulator of endosome-to-Golgi trafficking
233	94	gga-miR-181b-5p	423482	BAG5	NM_001031211	BCL2 associated athanogene 5
234	94	gga-miR-181b-5p	420867	TXNDC5	NM_001006374	thioredoxin domain containing 5
235	94	gga-miR-181b-5p	100858086	BCLAF1	XM_015284178	BCL2-associated transcription factor 1
236	94	gga-miR-181b-5p	424006	LANCL1	NM_001031245	LanC like 1
237	94	gga-miR-181b-5p	418567	DDX3X	NM_001030800	DEAD-box helicase 3 X-linked
238	94	gga-miR-181b-5p	428801	FOXI3	XM_015285933	forkhead box I3
239	94	gga-miR-181b-5p	396378	PLN	NM_205410	phospholamban
240	94	gga-miR-181b-5p	423456	SLC25A29	XM_421366	solute carrier family 25 member 29
241	94	gga-miR-181b-5p	421518	SLC35F3	XM_419560	solute carrier family 35 member F3
242	94	gga-miR-181b-5p	420437	KMT2C	XM_015281230	lysine methyltransferase 2C
243	94	gga-miR-181b-5p	420843	ATXN1	XM_015275967	ataxin 1
244	94	gga-miR-181b-5p	416449	SUN1	XM_414757	Sad1 and UNC84 domain containing 1
245	94	gga-miR-181b-5p	374051	HOXA1	XM_003640697	homeobox A1
246	94	gga-miR-181b-5p	396487	HSPA5	NM_205491	heat shock 70kDa protein 5 (glucose-regulated protein, 78kDa)
247	94	gga-miR-181b-5p	420714	TRAK1	XM_015281729	trafficking kinesin protein 1
248	94	gga-miR-181b-5p	416363	CPEB4	XM_414678	cytoplasmic polyadenylation element binding protein 4
249	94	gga-miR-181b-5p	428594	MAS1	XM_015284429	MAS1 proto-oncogene, G protein-coupled receptor
250	94	gga-miR-181b-5p	428089	SESN3	XM_015280554	sestrin 3
251	94	gga-miR-181b-5p	100859655	PITPNC1	XM_015279981	phosphatidylinositol transfer protein, cytoplasmic 1
252	94	gga-miR-181b-5p	419281	TM9SF4	XM_417455	transmembrane 9 superfamily member 4
253	94	gga-miR-181b-5p	423320	CFL2	NM_001004406	cofilin 2
254	94	gga-miR-181b-5p	419046	KLHL42	XM_417237	kelch like family member 42
255	94	gga-miR-181b-5p	423300	NOVA1	NM_001199712	uncharacterized LOC423300
256	94	gga-miR-181b-5p	419764	SIK3	XM_015298232	SIK family kinase 3
257	94	gga-miR-16-2-3p	374135	CTGF	NM_204274	connective tissue growth factor
258	94	gga-miR-16-2-3p	374126	NAB1	XM_015289085	NGFI-A binding protein 1
259	94	gga-miR-16-2-3p	421273	RAB1A	NM_001270662	RAB1A, member RAS oncogene family
260	94	gga-miR-16-2-3p	395272	CLTC	NM_001080117	clathrin heavy chain
261	94	gga-miR-16-2-3p	776034	SP8	XM_015281593	Sp8 transcription factor
262	94	gga-miR-194	427218	TNPO1	XM_424806	transportin 1
263	94	gga-miR-194	395975	PACSIN2	NM_001159511	protein kinase C and casein kinase substrate in neurons 2
264	94	gga-miR-194	424465	EXTL2	XM_422308	exostosin like glycosyltransferase 2
265	94	gga-miR-194	424738	SLC35G2	XM_015291338	solute carrier family 35 member G2
266	94	gga-miR-194	423028	FAR1	XM_015286360	fatty acyl-CoA reductase 1
267	94	gga-miR-1664-3p	417920	CDK17	XM_015283892	cyclin dependent kinase 17
268	94	gga-miR-1664-3p	424698	DNAJC6	XM_015291027	DnaJ heat shock protein family (Hsp40) member C6
269	94	gga-miR-1664-3p	418958	PARP4	NM_001171164	poly(ADP-ribose) polymerase family member 4
270	94	gga-miR-1664-3p	395904	ZFHX4	XM_425925	zinc finger homeobox 4
271	94	gga-miR-1664-3p	429011	KLF7	XM_015289510	Kruppel like factor 7
272	94	gga-miR-1664-3p	396478	LAMB1	XM_415943	laminin subunit beta 1
273	94	gga-miR-1664-3p	772289	CRYZ	XM_015291065	crystallin zeta
274	94	gga-miR-1664-3p	768858	CD2	XM_015298201	CD2 molecule
275	94	gga-miR-18a-5p	415406	NEDD4	XM_015291877	neural precursor cell expressed, developmentally down-regulated 4, E3 ubiquitin protein ligase
276	94	gga-miR-18a-5p	423578	SAV1	XM_015276749	salvador family WW domain containing protein 1
277	94	gga-miR-18a-5p	421934	KLF11	NM_001006417	Kruppel like factor 11
278	94	gga-miR-18a-5p	431192	SOS1	XM_003640931	SOS Ras/Rac guanine nucleotide exchange factor 1
279	94	gga-miR-18a-5p	424806	WDFY1	NM_001031310	WD repeat and FYVE domain containing 1
280	94	gga-miR-18a-5p	378919	TRIB2	NM_204401	tribbles pseudokinase 2
281	94	gga-miR-181a-5p	420818	ALDH5A1	XM_418909	aldehyde dehydrogenase 5 family member A1
282	94	gga-miR-181a-5p	415951	IPPK	NM_001293322	inositol-pentakisphosphate 2-kinase
283	94	gga-miR-181a-5p	417818	MON2	NM_001199605	MON2 homolog, regulator of endosome-to-Golgi trafficking
284	94	gga-miR-181a-5p	423482	BAG5	NM_001031211	BCL2 associated athanogene 5
285	94	gga-miR-181a-5p	420867	TXNDC5	NM_001006374	thioredoxin domain containing 5
286	94	gga-miR-181a-5p	100858086	BCLAF1	XM_015284178	BCL2-associated transcription factor 1
287	94	gga-miR-181a-5p	424006	LANCL1	NM_001031245	LanC like 1
288	94	gga-miR-181a-5p	418567	DDX3X	NM_001030800	DEAD-box helicase 3 X-linked
289	94	gga-miR-181a-5p	428801	FOXI3	XM_015285933	forkhead box I3
290	94	gga-miR-181a-5p	396378	PLN	NM_205410	phospholamban
291	94	gga-miR-181a-5p	423456	SLC25A29	XM_421366	solute carrier family 25 member 29
292	94	gga-miR-181a-5p	421518	SLC35F3	XM_419560	solute carrier family 35 member F3
293	94	gga-miR-181a-5p	420437	KMT2C	XM_015281230	lysine methyltransferase 2C
294	94	gga-miR-181a-5p	420843	ATXN1	XM_015275967	ataxin 1
295	94	gga-miR-181a-5p	416449	SUN1	XM_414757	Sad1 and UNC84 domain containing 1
296	94	gga-miR-181a-5p	374051	HOXA1	XM_003640697	homeobox A1
297	94	gga-miR-181a-5p	396487	HSPA5	NM_205491	heat shock 70kDa protein 5 (glucose-regulated protein, 78kDa)
298	94	gga-miR-181a-5p	420714	TRAK1	XM_015281729	trafficking kinesin protein 1
299	94	gga-miR-181a-5p	416363	CPEB4	XM_414678	cytoplasmic polyadenylation element binding protein 4
300	94	gga-miR-181a-5p	428594	MAS1	XM_015284429	MAS1 proto-oncogene, G protein-coupled receptor
301	94	gga-miR-181a-5p	428089	SESN3	XM_015280554	sestrin 3
302	94	gga-miR-181a-5p	100859655	PITPNC1	XM_015279981	phosphatidylinositol transfer protein, cytoplasmic 1
303	94	gga-miR-181a-5p	419281	TM9SF4	XM_417455	transmembrane 9 superfamily member 4
304	94	gga-miR-181a-5p	423320	CFL2	NM_001004406	cofilin 2
305	94	gga-miR-181a-5p	419046	KLHL42	XM_417237	kelch like family member 42
306	94	gga-miR-181a-5p	423300	NOVA1	NM_001199712	uncharacterized LOC423300
307	94	gga-miR-181a-5p	419764	SIK3	XM_015298232	SIK family kinase 3
233	94	gga-miR-21-5p	421279	PELI1	NM_001012872	pellino E3 ubiquitin protein ligase 1
234	94	gga-miR-21-5p	427388	COMMD10	XM_015280616	COMM domain containing 10
235	94	gga-miR-21-5p	422713	UBE2D3	NM_001031153	ubiquitin conjugating enzyme E2 D3
236	94	gga-miR-212-5p	420949	COBL	XM_015282319	cordon-bleu WH2 repeat protein
237	94	gga-miR-212-5p	426876	LARP4	NM_001012700	La ribonucleoprotein domain family member 4
238	94	gga-miR-2131-3p	771894	TMEM114	XM_001235109	transmembrane protein 114
239	94	gga-miR-2131-3p	415432	MYEF2	XM_015291927	myelin expression factor 2
240	94	gga-miR-2131-3p	396465	MYH10	XM_015295124	myosin, heavy chain 10, non-muscle
241	94	gga-miR-20b-5p	423315	NPAS3	XM_015287645	neuronal PAS domain protein 3
242	94	gga-miR-20b-5p	420881	SLC22A23	XM_418968	solute carrier family 22 member 23
243	94	gga-miR-20b-5p	101748816	TMPRSS11D	XM_015276394	transmembrane protease, serine 11D
244	94	gga-miR-20b-5p	431262	FEM1C	XM_428816	fem-1 homolog C
245	94	gga-miR-20b-5p	771556	TRAPPC10	XM_003640505	trafficking protein particle complex 10
246	94	gga-miR-20b-5p	100857561	GPR63	XM_015284676	G protein-coupled receptor 63
247	94	gga-miR-20b-5p	421077	TTC39C	XM_015277984	tetratricopeptide repeat domain 39C
248	94	gga-miR-20b-5p	428528	DSG4	XM_015282599	desmoglein 4
249	94	gga-miR-20b-5p	422055	ENPP4	NM_001006422	ectonucleotide pyrophosphatase/phosphodiesterase 4
250	94	gga-miR-20b-5p	771781	TBC1D20	XM_015296460	TBC1 domain family member 20
251	94	gga-miR-20b-5p	419145	ITCH	XM_417330	itchy E3 ubiquitin protein ligase
252	94	gga-miR-20b-5p	100859211	USP40	XM_015289068	ubiquitin specific peptidase 40
[truncated: 8,166 more rows]
