# Supplementary material for: miRNA Expression Signatures Induced by Chicken Astrovirus Infection in Chickens
Source: Int J Mol Sci. 2023 Oct 12;24(20):15128. doi: 10.3390/ijms242015128 (PMC10606767; doi:10.3390/ijms242015128)
Supplement: Supplementary file 1 [file ijms-24-15128-s001.zip › Supplementary File S2.xlsx]

## Sheet: Arkusz1
Category	Term	Count	%	PValue	Genes	List Total	Pop Hits	Pop Total	Fold Enrichment	Bonferroni	Benjamini	FDR
GOTERM_BP_DIRECT	GO:0006357~regulation of transcription from RNA polymerase II promoter	219	4.909213180901143	8.28583322838162E-8	CCNK, SPI1, CCNC, BACH2, ELK3, IKZF5, SOX3, HOXA9, ZNF608, HOXA1, HOXA7, SOX6, PKNOX1, HOXA5, TP63, HOXA4, PKNOX2, SOX5, MEF2A, PRKCB, EBF1, RFX3, HNF1A, ISL1, RUNX2, AR, HOXB1, CLOCK, ATF3, HOXB5, EPAS1, TSHZ1, TSHZ2, ZBTB1, ZBTB5, HIF1A, ZNF704, RAD21, PRDM16, HESX1, HIVEP3, RREB1, EGR1, BCL11B, BCL11A, NR2F1, PBX3, NFATC3, NFATC2, PBX1, ST18, FLI1, TADA2B, REL, SIM1, VSX1, TP73, BARHL1, PHF20,…	2055	514	6463	1.3399954557073477	3.728758336826177E-4	3.729453536094567E-4	3.7253106194803763E-4
GOTERM_BP_DIRECT	GO:0035556~intracellular signal transduction	74	1.658820892176642	3.545900675891955E-7	DGKB, NRK, PRKAG2, CBLB, RPS6KA3, RPS6KA5, RPS6KA2, AKT3, TLK2, AKT1, JAK2, RGS7, UNC13B, SS18, WSB1, PRKCH, SYK, CISH, PRKCB, PDPK1, PRKCD, PRKCA, KSR2, NRG2, MASTL, GMIP, DGKZ, TGFBR1, TGFBR3, KCTD9, LATS2, PLCB4, TRAF6, MAPKAPK2, RASA2, DEPDC1, ARHGEF3, DCX, SIK1, SGK3, ARHGEF7, SGK1, ARHGEF6, PRKAA2, CAB39, PKN3, ADCY2, STK4, PRKCZ, SOCS3, MAPK8, SOCS1, CHN1, SH3BP5, MAP3K20, STK38L, FYN, ECT…	2055	140	6463	1.6623635731664927	0.0015947372304785379	7.980049471094845E-4	7.971184719405115E-4
GOTERM_BP_DIRECT	GO:0043087~regulation of GTPase activity	24	0.5379959650302623	1.8096098121506414E-5	VAV3, EPHA5, EPHA4, NTRK2, RALBP1, PLXND1, DAB2IP, CBLB, GAPVD1, EFNA5, IQGAP2, IQGAP3, RASA3, BCL6, RASA2, CHN1, RICTOR, SBF1, SBF2, EVI5, EPHA3, PROM2, EPHB3, PAFAH1B1	2055	34	6463	2.2200085873765563	0.07822237727756709	0.020616984904307602	0.020594082232785374
GOTERM_BP_DIRECT	GO:0006468~protein phosphorylation	62	1.389822909661511	1.8322137217780583E-5	BMPR2, DYRK2, NRK, PRKAG2, IKZF2, PIK3CG, MYLK, EDNRA, RPS6KA5, PDK4, PDK3, EPHB2, ROS1, EPHB3, EPHA5, EPHA4, PDGFRA, TBP, SYK, STRADA, ADAM10, TGFBR1, TGFBR2, CREB1, CCNE1, BMP2K, SIK1, EPHA3, STK40, CAMK2D, PRKAA2, PIK3R1, STK4, CDC42, ACVR1C, WNT11, GRK7, STK38L, FYN, PAK3, FNIP2, PAK2, ST3GAL1, SMAD1, TGFB2, NTRK3, LIMK2, LIMK1, BRAF, SMAD5, ACVR2A, CDK9, CDK6, TAOK3, TAOK1, COPS2, STK17B, CD…	2055	122	6463	1.598284870966455	0.07915973580115232	0.020616984904307602	0.020594082232785374
GOTERM_BP_DIRECT	GO:0007411~axon guidance	36	0.8069939475453934	3.0001284374567666E-5	NRP1, SEMA7A, NRP2, TENM2, TRIO, SEMA3C, SEMA3D, SEMA3E, GATA3, EFNA5, PRTG, RELN, FLRT2, FLRT3, DPYSL2, KIF5B, NPTN, NRCAM, EMB, EPHB2, NEO1, EPHB3, EPHA5, LGI1, EPHA4, SEMA6A, DSCAM, SEMA4D, UNC5B, SEMA6D, UNC5C, ETV1, UNC5D, NFASC, CNTN1, EPHA3	2055	61	6463	1.8560727533803996	0.126317119945193	0.027007156193985814	0.026977154909611247
GOTERM_BP_DIRECT	GO:0000209~protein polyubiquitination	29	0.6500784577449003	1.2557755955090277E-4	UBE3C, CBFB, RNF180, PELI2, UBE2D3, FBXO22, UBE2J1, DDA1, RNF114, TRIM2, ARIH2, SPOP, ARIH1, AREL1, AKTIP, AXIN1, WWP1, UBE2G1, MARCH5, KLHL42, RNF144A, TRAF7, CDC34, HECW2, HECW1, UBE2V2, UBE2V1, FBXL7, RNF165	2055	48	6463	1.900111516626115	0.4317876578293194	0.08656537823607362	0.0864692158518967
GOTERM_BP_DIRECT	GO:0018105~peptidyl-serine phosphorylation	35	0.7845774490024657	1.3462733784770392E-4	DYRK2, CAB39, PKN3, STK4, PRKCZ, RPS6KA3, MAPK8, RPS6KA5, RPS6KA2, AKT3, TLK2, AKT1, PDK3, STK38L, RICTOR, PAK2, PRKCH, SYK, CSNK2A1, PDPK1, PRKCB, PLK2, NEK6, PRKCD, PRKCA, MASTL, HIPK1, TGFBR1, DCLK1, TGFBR2, LATS2, MAPKAPK2, CDK1, SGK3, SGK1	2055	62	6463	1.7754100933992623	0.45447052411349587	0.08656537823607362	0.0864692158518967
GOTERM_BP_DIRECT	GO:0007399~nervous system development	41	0.9190764402600313	2.4972724679447954E-4	HDAC4, TMEM41B, SEMA3C, C3ORF70, SEMA3D, FMR1, SEMA3E, BZW2, C5H14ORF4, FSTL4, ACVR1C, SOX1, POFUT1, DPYSL2, ENC1, DPF3, IGF2BP3, ECT2, NDEL1, MEF2A, MYLIP, TGFB2, FZD3, SEMA4D, NTRK3, FZD6, FN1, NRG2, FOS, GFRA2, TGFBR1, TGFBR3, OLFM1, FGF14, GLRB, NRG3, KIF2A, APC, ITGA8, SIM1, AGRN	2055	78	6463	1.653147420300705	0.6750755907715701	0.14050279222774406	0.1403467126984975
GOTERM_BP_DIRECT	GO:0051965~positive regulation of synapse assembly	14	0.3138309796009863	4.989835284296587E-4	NTRK2, NLGN1, CLSTN1, FLRT2, SLITRK1, FLRT3, ADGRB3, LRRTM2, LRRN1, EPHB2, ADGRL2, CBLN2, CBLN1, EPHB3	2055	18	6463	2.4461205731278723	0.8942296862905658	0.24954720682909928	0.2492699937577495
GOTERM_BP_DIRECT	GO:0071526~semaphorin-plexin signaling pathway	10	0.22416498542927593	9.198871146956833E-4	NRP1, SEMA7A, SEMA6A, SEMA4D, SEMA3C, SEMA3D, SEMA6D, ARHGDIA, SEMA3A, SEMA3E	2055	11	6463	2.8591019685910197	0.9841140058289174	0.4140411903245271	0.4135812467671792
GOTERM_BP_DIRECT	GO:0007162~negative regulation of cell adhesion	11	0.24658148397220356	0.0010734424079785932	TGFBR3, EPHA4, TGFB2, DAB1, PLXND1, DSCAM, ANGPT1, ADAM10, CDH13, LAMB1, FAM65B	2055	13	6463	2.6611641399962567	0.9920466283918928	0.4392331162101498	0.43874518784288685
GOTERM_BP_DIRECT	GO:0043065~positive regulation of apoptotic process	39	0.8742434431741762	0.0012651304432081028	FOXA1, TNFAIP8, DCUN1D3, CYR61, SAV1, HSPD1, MAPK8, ACVR1C, RASSF2, CALHM2, ING3, WNT11, CASP6, FRZB, RPS6KA2, ARL6IP5, ANKRD1, BAK1, ECT2, HOXA5, MAP3K5, BNIP3L, DAB2IP, OSGIN1, UNC5C, RHOB, OLFM1, ALDH1A3, IL6, LATS2, RYBP, BCL6, APC, STK17A, BIN1, WT1, KCNMA1, RARB, PPID	2055	78	6463	1.5725060827250608	0.9966471924681504	0.4745293437399725	0.4740022060553025
GOTERM_BP_DIRECT	GO:0000122~negative regulation of transcription from RNA polymerase II promoter	91	2.039901367406411	0.0016586288297974028	KDM5A, FOXA1, TENM2, THRB, HMGB2, SIX1, TFCP2L1, RBPJ, SOX21, CDC73, IKZF5, LOXL2, SOX3, ZNF608, SOX1, SIN3B, SALL4, HOXA7, GABPA, TP63, LMO1, FOXD3, ZHX2, EED, PAX5, ISL1, AR, SFPQ, ZEB2, MAF, ZEB1, AEBP2, CCNE1, BIN1, TBL1XR1, TRAF6, RARB, STRAP, TAGLN3, ZFPM2, PPARA, PPID, CGGBP1, PPARD, HDAC4, DDX5, TSG101, CBFB, CTBP1, SATB2, LEF1, GATA3, GATA2, NR2C2, C5H14ORF4, HDAC9, RNF2, PHF21A, SDCBP, …	2055	218	6463	1.3128261791557847	0.9994310320512642	0.5742683356090854	0.5736304014437787
GOTERM_BP_DIRECT	GO:0034599~cellular response to oxidative stress	14	0.3138309796009863	0.0022744437224307495	VKORC1L1, ATP2A2, FANCC, PRR5L, SLC7A11, FOXO3, NR4A2, EDNRA, ZC3H12A, LONP1, PPARGC1A, SNCA, NFE2L2, SLC25A24	2055	20	6463	2.2015085158150853	0.9999646046791599	0.7112327279489501	0.7104426449363431
GOTERM_BP_DIRECT	GO:0001837~epithelial to mesenchymal transition	10	0.22416498542927593	0.0026386584222972136	DDX17, TGFBR3, PPP3R1, POSTN, DDX5, TGFB2, WNT11, LEF1, TGFBR1, LOXL2	2055	12	6463	2.6208434712084347	0.999993157095791	0.7112327279489501	0.7104426449363431
GOTERM_BP_DIRECT	GO:0048813~dendrite morphogenesis	11	0.24658148397220356	0.0026862822428642863	BLOC1S6, DSCAM, SDC2, BTBD3, DCX, DTNBP1, TMEM106B, FYN, CTNNA2, LRP8, DCLK1	2055	14	6463	2.471080987139381	0.9999944805115706	0.7112327279489501	0.7104426449363431
GOTERM_BP_DIRECT	GO:0045599~negative regulation of fat cell differentiation	11	0.24658148397220356	0.0026862822428642863	TRIO, JAG1, INSIG1, AXIN1, RORA, GATA3, GATA2, ZFPM2, TRIB2, FERMT2, JDP2	2055	14	6463	2.471080987139381	0.9999944805115706	0.7112327279489501	0.7104426449363431
GOTERM_BP_DIRECT	GO:0050804~modulation of synaptic transmission	17	0.3810804752297691	0.002890196821856604	PXK, NLGN1, DGKB, BDNF, GRIK3, GRIK4, GRIK2, SLC7A11, NGF, LRP8, BCR, PLCB4, PACSIN2, KBP, NPTN, FYN, PAFAH1B1	2055	27	6463	1.9801928449130393	0.9999978012271684	0.7227097719542541	0.7219069395037384
GOTERM_BP_DIRECT	GO:0046854~phosphatidylinositol phosphorylation	16	0.3586639766868415	0.00330154359447625	PI4K2B, CISH, PIK3CD, PIK3R1, PIK3CB, PIK3C2A, FAM126A, PIK3CG, SOCS3, SOCS1, IMPA1, PIP4K2A, PIP5K1B, SOCS6, SOCS4, SOCS5	2055	25	6463	2.0128077858880777	0.9999996567589009	0.7620841237668831	0.7612375517564778
GOTERM_BP_DIRECT	GO:0007155~cell adhesion	54	1.21049092131809	0.003386288041621342	NRP1, SPON1, COL14A1, PCDH11X, TNC, CYR61, HAPLN1, CLDN20, MAEA, TNR, FAM65B, NRCAM, CD36, EMB, TINAG, NEO1, EPHA4, POSTN, RHOB, CLDN11, CLDN5, VCAN, ASTL, ITGA8, COL8A1, CD47, VCL, CD44, ITGA9, NLGN1, PCDH10, NRXN1, NTM, NRXN3, NEDD9, PCDH19, THBS2, TM9SF4, DPP4, ACAN, RELN, PODXL, CNTN5, PCDH20, LSAMP, FN1, PARVB, LYVE1, NFASC, FER, KITLG, ZYX, TGFBI, FERMT2	2055	121	6463	1.4035591482174097	0.9999997659069721	0.7620841237668831	0.7612375517564778
GOTERM_BP_DIRECT	GO:0007165~signal transduction	87	1.9502353732347006	0.004382050175037471	GABRB3, YWHAE, TENM1, TENM2, TENM3, SCT, YWHAB, HHIP, PDE3B, DIRAS2, CBLB, PRL, SHB, CYR61, LRRC2, GABRR2, PPP4R1, RASSF2, RGS3, RASSF3, YWHAQ, IMPA1, PPP2R5E, GRB10, JAK2, YWHAG, YWHAH, EDARADD, PPP1R12A, MAGI3, PDE4D, MAGI2, PPP2R5A, PPP2R5C, KSR2, GAPVD1, RANGAP1, GFRA2, TGFBR1, TNFRSF1A, GABRG1, OLFM1, MOB3C, RASA1, AKAP9, PLPP3, PLPP1, TNFRSF21, PHLPP1, CHRNA5, PLPPR4, CHRNA7, ARHGAP19, TNFR…	2055	213	6463	1.284582433775402	0.9999999973979062	0.939219420849698	0.9381760755699271
GOTERM_BP_DIRECT	GO:0010595~positive regulation of endothelial cell migration	13	0.2914144810580587	0.004761065280588912	GPI, NRP1, BMPR2, PDCD6, PIK3CD, GATA3, PIK3CB, ETS1, PIK3CG, RHOB, ZC3H12A, TEK, RAC1	2055	19	6463	2.1518504289921885	0.9999999995311466	0.962032125489589	0.9609634383917334
GOTERM_BP_DIRECT	GO:0048812~neuron projection morphogenesis	12	0.26899798251513113	0.005282524178666294	GPM6A, WEE1, CTTN, TAOK3, BDNF, TAOK1, NRK, DTNBP1, NGF, NYAP2, SGK1, DCLK1	2055	17	6463	2.2200085873765563	0.9999999999556834	0.962032125489589	0.9609634383917334
GOTERM_BP_DIRECT	GO:0008285~negative regulation of cell proliferation	46	1.0311589329746693	0.005641922623149843	HDAC4, BTG2, BTG1, TES, CDKN1B, TSG101, PDS5B, GATA3, RBPJ, STK4, TOB1, CDC73, FGFRL1, TIAL1, ING5, CDH5, WNT11, FRZB, RPS6KA2, HNF4A, RB1CC1, SMYD2, SH3BP4, FEZF2, TFAP2B, SMAD1, TGFB2, AGTPBP1, KLF13, BCL11B, DAB2IP, INHBA, PPP2R5C, SMAD6, EREG, CNOT7, BCL6, APC, WT1, NF2L, DLC1, IRF1, CDH13, RARB, SPRY1, FGF10	2055	102	6463	1.4183388197127997	0.999999999991287	0.962032125489589	0.9609634383917334
GOTERM_BP_DIRECT	GO:0002040~sprouting angiogenesis	11	0.24658148397220356	0.005770910328420108	NRP1, ESM1, ANGPT1, LEF1, CDH13, VEGFD, SEMA3E, TEK, VSTM4, RECK, LOXL2	2055	15	6463	2.3063422546634227	0.9999999999951406	0.962032125489589	0.9609634383917334
GOTERM_BP_DIRECT	GO:0051491~positive regulation of filopodium assembly	11	0.24658148397220356	0.005770910328420108	CDC42, TENM1, NRP1, RALA, TENM2, ERBB4, DPYSL3, FAM65B, PIK3R1, AGRN, TGFBR1	2055	15	6463	2.3063422546634227	0.9999999999951406	0.962032125489589	0.9609634383917334
GOTERM_BP_DIRECT	GO:0045595~regulation of cell differentiation	11	0.24658148397220356	0.005770910328420108	TFAP2B, TGFB2, CEBPB, PLEKHB2, APC, BCL6, SPRY2, ZFPM2, SOX21, RUNX2, TCFL5	2055	15	6463	2.3063422546634227	0.9999999999951406	0.962032125489589	0.9609634383917334
GOTERM_BP_DIRECT	GO:0043408~regulation of MAPK cascade	10	0.22416498542927593	0.006160394454522148	LBH, TAOK3, MMP2, TAOK1, NRK, GRB2, PAK3, STK4, PAK2, GRIN2B	2055	13	6463	2.4192401272693242	0.999999999999167	0.9840088045940639	0.9829157043890051
GOTERM_BP_DIRECT	GO:0045664~regulation of neuron differentiation	9	0.20174848688634836	0.006339981189341892	NLGN1, BCL11B, BIN1, BDNF, DPYSL2, SIX1, NREP, NGF, YWHAG	2055	11	6463	2.573191771731918	0.9999999999996306	0.9840088045940639	0.9829157043890051
GOTERM_BP_DIRECT	GO:0030335~positive regulation of cell migration	36	0.8069939475453934	0.007921654672646754	SEMA7A, SEMA3C, ATP8A1, SEMA3D, ONECUT1, LEF1, NEDD9, SEMA3E, PIK3R1, CYR61, CDC42, SDCBP, CDH5, WNT11, PODXL, PDCD10, CARMIL1, EPHA4, UBE2I, SEMA6A, HSPA5, SEMA4D, SEMA6D, INSR, ARHGEF39, NTRK3, LAMB1, TGFBR1, ADRA2A, TGFBR2, TGFBR3, PTP4A1, TIAM1, FER, FGFR1OP, CDH13	2055	77	6463	1.4703952981325246	0.9999999999999997	1.0	0.9991111111111111
GOTERM_BP_DIRECT	GO:0045892~negative regulation of transcription, DNA-templated	55	1.2329074198610177	0.007923908768331517	CDKN1B, NAB1, SOX21, GLI3, LOXL2, LBH, RPS6KA5, MECOM, YWHAQ, HNF4A, CAPN3, DPF3, JARID2, YAF2, USP47, RFX3, ISL1, CBFA2T3, RUNX2, PAX2, EREG, SFRP1, ZEB1, DEPDC1, AHRR, VGLL4, HDAC4, KHDRBS1, CEBPB, L3MBTL3, LEF1, PRICKLE1, GATA3, HDAC9, MBTD1, SBNO2, BCLAF1, BTAF1, WNT11, NFIL3, DNAJB6, SKIL, RUNX1T1, TFAP2B, PCGF6, CBX3, WWP1, GCLC, CNOT7, BCL6, WT1, LHX1, PDCD4, LGR4, LHX9	2055	128	6463	1.3513724148418491	0.9999999999999997	1.0	0.9991111111111111
GOTERM_BP_DIRECT	GO:0048511~rhythmic process	19	0.42591347231562426	0.008269697126353052	EGR1, DDX5, GSK3A, CREBBP, PRKAA2, CSNK2A1, PROX1, ARNTL2, NPAS2, ARNTL, MAPK8, SFPQ, CDK1, PPARG, DNM1L, TARDBP, CLOCK, PPARGC1A, ATG7	2055	34	6463	1.7575067983397739	0.9999999999999999	1.0	0.9991111111111111
GOTERM_BP_DIRECT	GO:0016477~cell migration	37	0.829410446088321	0.008653687211346437	ROBO2, ARF4, SH3KBP1, ITGB3, SDC2, SDC3, RHOBTB3, NEDD9, PIK3CD, TNFAIP1, PIK3CB, PIK3C2A, IQGAP3, PIK3CG, CDC42, WNT11, RASGEF1A, PODXL, CTNNA2, SRGAP1, HOXA5, EPHB3, NDEL1, ZRANB1, TGFB2, PDPK1, ATRNL1, FN1, NFATC2, LAMB1, RHOB, TGFBR2, TGFBR3, TIAM1, APC, MAPRE1, EPHA3	2055	80	6463	1.4545681265206811	1.0	1.0	0.9991111111111111
GOTERM_BP_DIRECT	GO:0007264~small GTPase mediated signal transduction	18	0.4034969737726967	0.009737393978730224	VAV3, RALBP1, RHOBTB3, ARHGAP18, RHOB, CDC42, BCR, TIAM1, RHOT1, DAB1, RASGEF1A, YWHAQ, RASGEF1B, RASGEF1C, RGL1, SOS2, RALGPS1, RALGPS2	2055	32	6463	1.7690693430656936	1.0	1.0	0.9991111111111111
GOTERM_BP_DIRECT	GO:0000381~regulation of alternative mRNA splicing, via spliceosome	14	0.3138309796009863	0.012105415272342922	DDX17, KHDRBS1, DDX5, MBNL1, MBNL2, WTAP, CELF2, FMR1, FAM172A, THRAP3, SRSF2, RBM7, MBNL3, RBM24	2055	23	6463	1.9143552311435523	1.0	1.0	0.9991111111111111
GOTERM_BP_DIRECT	GO:0071805~potassium ion transmembrane transport	21	0.4707464694014795	0.012232845950629494	SLC24A2, KCNF1, SNAP25, KCNK7, KCNK10, KCND2, KCNK9, KCNB1, KCNH8, KCNA2, KCNK13, TMEM175, SLC9A2, SLC9A3, KCNS2, KCNS3, KCNMA1, KCNQ5, TMEM38A, KCNK2, KCNH1	2055	40	6463	1.6511313868613138	1.0	1.0	0.9991111111111111
GOTERM_BP_DIRECT	GO:0010628~positive regulation of gene expression	64	1.434655906747366	0.013381840354227317	ROBO2, SPI1, ITGB3, HMGB2, PIK3CD, PRDM1, PIK3CB, RBPJ, FGF6, CDH5, FGF7, HNF4A, HEY2, ANKRD1, AKT1, HOXA5, GABPA, WARS, TLE1, HGF, FSHB, MED26, RUNX2, TGFBR1, TGFBR2, ACTA2, TGFBR3, OLFM1, CLDN5, AR, MAF, MYCN, ADTRP, ATF3, RBMS3, PPARD, CEBPB, PRKAA2, RAMP3, LEF1, GATA2, MAPK8, WNT11, NFIL3, PDCD10, AGR2, SMAD1, NTRK2, ANGPT1, NTRK3, FN1, DTNBP1, NFATC2, BRAF, GRHL3, ESR1, QKI, AGO3, IL7, FGF18…	2055	156	6463	1.2902614012103064	1.0	1.0	0.9991111111111111
GOTERM_BP_DIRECT	GO:0001974~blood vessel remodeling	9	0.20174848688634836	0.013742626723271777	EDNRA, BMPR2, JAG1, SEMA3C, EPAS1, CHD7, BAK1, RBPJ, FGF10	2055	12	6463	2.3587591240875914	1.0	1.0	0.9991111111111111
GOTERM_BP_DIRECT	GO:0045765~regulation of angiogenesis	7	0.15691548980049316	0.01526346034050229	WARS, PLXND1, VASH2, ENPP2, TSPAN12, RECK, ETS1	2055	8	6463	2.7518856447688567	1.0	1.0	0.9991111111111111
GOTERM_BP_DIRECT	GO:0030512~negative regulation of transforming growth factor beta receptor signaling pathway	15	0.3362474781439139	0.015960541772083937	HSPA5, RASL11B, PDPK1, ONECUT1, LDLRAD4, SMAD6, TGFBR3, SKI, PPM1A, ADAM17, PRDM16, STRAP, SPRY1, PPARA, SKIL	2055	26	6463	1.8144300954519932	1.0	1.0	0.9991111111111111
GOTERM_BP_DIRECT	GO:0033138~positive regulation of peptidyl-serine phosphorylation	17	0.3810804752297691	0.016835973167319683	TENM1, NTRK2, RAMP3, ANGPT1, BDNF, MAPKAP1, NTRK3, AXIN1, GCG, NGF, STK4, IL6, PDCD10, AKT1, CNOT9, FNIP2, SNCA	2055	31	6463	1.7246840907307117	1.0	1.0	0.9991111111111111
GOTERM_BP_DIRECT	GO:0043410~positive regulation of MAPK cascade	21	0.4707464694014795	0.016886086328555094	NTRK2, INSR, CHRNA7, NTRK3, PELI2, IGF2, FRS2, ADRA1D, ADRB2, ADRA1B, ADRA2C, ADRA1A, GRM1, TGFBR1, CDC42, TRAF7, AR, IL6, PLCG2, TEK, FGFR3	2055	41	6463	1.610859889620794	1.0	1.0	0.9991111111111111
GOTERM_BP_DIRECT	GO:0016567~protein ubiquitination	41	0.9190764402600313	0.017442545655010883	KLHL36, KLHL15, KLHL17, CUL2, CUL1, LTN1, TNFAIP1, SH3RF1, VCPIP1, SOCS3, RNF114, CAND1, SOCS1, ENC1, CDC27, AKT1, SOCS6, SOCS4, SOCS5, SKP1, PCMTD1, FBXW5, AREL1, CISH, CRBN, FBXW7, MIB2, WWP1, FBXO32, UBAC1, KLHL20, MARCH3, KLHL9, UVSSA, HECW2, ASB9, HECW1, RLIM, UBE2N, ASB7, RNF220	2055	94	6463	1.371760625355904	1.0	1.0	0.9991111111111111
GOTERM_BP_DIRECT	GO:0031146~SCF-dependent proteasomal ubiquitin-dependent protein catabolic process	11	0.24658148397220356	0.01925994297881923	FBXL8, FBXL21, FBXW5, FBXW7, CUL1, FBXO48, FBXL3, FBXL14, FBXL4, FBXL7, SKP1	2055	17	6463	2.0350078717618434	1.0	1.0	0.9991111111111111
GOTERM_BP_DIRECT	GO:0050919~negative chemotaxis	10	0.22416498542927593	0.022378125595780774	SEMA7A, SEMA6A, SEMA4D, SEMA3C, SEMA3D, FLRT3, SEMA6D, SEMA3A, SEMA3E, EFNA5	2055	15	6463	2.096674776966748	1.0	1.0	0.9991111111111111
GOTERM_BP_DIRECT	GO:0048856~anatomical structure development	19	0.42591347231562426	0.02357714472374532	TFAP2B, TFAP2D, EYA2, FST, EYA4, NR2F1, PAX5, HOXD11, NR2C2, PAX2, PAX1, ZEB2, RXRA, ZEB1, PAX7, WIF1, HNF4A, ATXN1L, PAX9	2055	37	6463	1.6150062471230355	1.0	1.0	0.9991111111111111
GOTERM_BP_DIRECT	GO:0001938~positive regulation of endothelial cell proliferation	12	0.26899798251513113	0.026346474004829794	NRAS, BMPR2, PDCD6, VASH2, HMGB2, PIK3CD, CDH13, AKT1, PRKCA, VEGFD, VIP, TGFBR1	2055	20	6463	1.8870072992700728	1.0	1.0	0.9991111111111111
GOTERM_BP_DIRECT	GO:0030036~actin cytoskeleton organization	25	0.5604124635731899	0.026641464869135593	KLHL17, CORO1C, CDC42, SDCBP, PDLIM3, CSRP2, DNAJB6, PACSIN2, WASF3, PHACTR4, ACTN2, IQSEC1, ACTN1, LIMK2, LIMK1, MTSS1, BCR, BCL6, DAAM1, DLC1, CAPZA1, SPECC1L, KRAS, SMTNL2, PAFAH1B1	2055	53	6463	1.4834963044576046	1.0	1.0	0.9991111111111111
GOTERM_BP_DIRECT	GO:0043161~proteasome-mediated ubiquitin-dependent protein catabolic process	28	0.6276619592019727	0.026884193982303795	UBXN2B, UBXN2A, UBE2D3, TNFAIP1, PPP2CB, ATXN3, RMND5A, MAEA, TRIM2, SPOP, FBXW5, AREL1, CRBN, SIAH3, SIAH1, WWP1, UBE2G1, KCTD2, PPP2R5C, KLHL20, KLHL42, PSMA5, CDC34, APPBP2, TBL1XR1, HECW2, HECW1, SPOPL	2055	61	6463	1.4436121415180885	1.0	1.0	0.9991111111111111
GOTERM_BP_DIRECT	GO:0007179~transforming growth factor beta receptor signaling pathway	20	0.44832997085855186	0.026919707350068336	SMAD1, TGFB2, USP15, SPI1, HPGD, ZFYVE9, FSHB, PXN, FOS, MTMR4, SMAD6, SMAD5, TGFBR1, TGFBR2, TGFBR3, CLDN5, CDH5, ZYX, SKIL, FERMT2	2055	40	6463	1.5725060827250608	1.0	1.0	0.9991111111111111
GOTERM_BP_DIRECT	GO:0001822~kidney development	16	0.3586639766868415	0.028393330211961304	TFAP2B, PLXND1, DTNBP1, GREB1L, GATA3, PRDM1, PROX1, TGFBR1, PAX2, TGFBR3, BLOC1S6, WT1, LHX1, AGTR1, SIM1, ADAMTS6	2055	30	6463	1.6773398215733983	1.0	1.0	0.9991111111111111
GOTERM_BP_DIRECT	GO:0007219~Notch signaling pathway	16	0.3586639766868415	0.028393330211961304	FOXA1, CDKN1B, GOT1, FBXW7, ONECUT1, MIB2, SIX1, ADAM10, RBPJ, DLL1, TGFBR2, TMEM100, ADAM17, PLN, POFUT1, HEY2	2055	30	6463	1.6773398215733983	1.0	1.0	0.9991111111111111
GOTERM_BP_DIRECT	GO:0043542~endothelial cell migration	8	0.17933198834342076	0.02967259915982657	PTP4A3, EDN2, PLXND1, PXN, CDH13, VSTM4, TGFBR1, LOXL2	2055	11	6463	2.287281574872816	1.0	1.0	0.9991111111111111
GOTERM_BP_DIRECT	GO:0070534~protein K63-linked ubiquitination	8	0.17933198834342076	0.02967259915982657	RNF126, TRAF3, TRAF6, UBE2V2, ARIH2, UBE2G1, UBE2V1, RNF152	2055	11	6463	2.287281574872816	1.0	1.0	0.9991111111111111
GOTERM_BP_DIRECT	GO:0048843~negative regulation of axon extension involved in axon guidance	8	0.17933198834342076	0.02967259915982657	SEMA7A, SEMA6A, SEMA4D, SEMA3C, SEMA3D, SEMA6D, SEMA3A, SEMA3E	2055	11	6463	2.287281574872816	1.0	1.0	0.9991111111111111
GOTERM_BP_DIRECT	GO:0090630~activation of GTPase activity	13	0.2914144810580587	0.0333662433777119	RAP1GAP2, TBC1D8B, RABGAP1, GRTP1, NTRK3, NEDD9, TNFAIP1, SIPA1L2, GMIP, BCR, TIAM1, RALGAPB, ECT2	2055	23	6463	1.777615571776156	1.0	1.0	0.9991111111111111
GOTERM_BP_DIRECT	GO:0001755~neural crest cell migration	15	0.3362474781439139	0.033734599501753115	NRP1, SEMA7A, SEMA6A, SEMA4D, SEMA3C, SEMA3D, SEMA6D, SEMA3A, SEMA3E, ISL1, KITLG, ANXA6, CTNNA2, RAC1, PHACTR4	2055	28	6463	1.684827945776851	1.0	1.0	0.9991111111111111
GOTERM_BP_DIRECT	GO:0001525~angiogenesis	33	0.7397444519166106	0.0364832494183849	NRP1, NRP2, EPAS1, NRXN1, NRXN3, SEMA3E, RORA, RBPJ, TSPAN12, MEOX2, SAT1, ELK3, TMEM100, ESM1, CALD1, PDCD10, POFUT1, GJA5, S1PR1, HOXA7, EPHB2, PKNOX1, ANGPT2, EDN2, ANGPT1, IL18, VEZF1, TGFBR1, MEIS1, FGF18, COL8A1, MYH9, TEK	2055	76	6463	1.365597387629658	1.0	1.0	0.9991111111111111
GOTERM_BP_DIRECT	GO:0035249~synaptic transmission, glutamatergic	6	0.13449899125756556	0.03685279678884431	UNC13B, GRIK3, KBP, GRIK4, GRIK2, CLCN3	2055	7	6463	2.6957247132429614	1.0	1.0	0.9991111111111111
GOTERM_BP_DIRECT	GO:0008089~anterograde axonal transport	6	0.13449899125756556	0.03685279678884431	AP3M1, SPAST, KIF3A, DTNBP1, ARL8A, ARL8B	2055	7	6463	2.6957247132429614	1.0	1.0	0.9991111111111111
GOTERM_BP_DIRECT	GO:0001953~negative regulation of cell-matrix adhesion	6	0.13449899125756556	0.03685279678884431	ACER2, JAG1, BCL6, SEMA3E, PIK3R1, HOXA7	2055	7	6463	2.6957247132429614	1.0	1.0	0.9991111111111111
GOTERM_BP_DIRECT	GO:0003215~cardiac right ventricle morphogenesis	6	0.13449899125756556	0.03685279678884431	JAG1, SEMA3C, HEY2, GATA3, ISL1, BMPR1A	2055	7	6463	2.6957247132429614	1.0	1.0	0.9991111111111111
GOTERM_BP_DIRECT	GO:2000114~regulation of establishment of cell polarity	6	0.13449899125756556	0.03685279678884431	ARFGEF1, CDH5, FAM49B, RICTOR, FAM65B, GATA3	2055	7	6463	2.6957247132429614	1.0	1.0	0.9991111111111111
GOTERM_BP_DIRECT	GO:0001666~response to hypoxia	18	0.4034969737726967	0.037591705000983834	TGFB2, NOS2, MMP2, CHRNA7, CXCR4, VEGFD, HIF1A, TM9SF4, TGFBR2, LOXL2, HSP90B1, NR4A2, TGFBR3, ADAM17, EDNRA, MB, KCNMA1, LONP1	2055	36	6463	1.572506082725061	1.0	1.0	0.9991111111111111
GOTERM_BP_DIRECT	GO:0030334~regulation of cell migration	18	0.4034969737726967	0.037591705000983834	FAM49B, PLXND1, LMO4, ITGB3, UNC5C, GNA13, FGF6, FGF7, FRMD5, KIF2A, TMSB15B, DPYSL3, FGF18, STMN1, ENPP2, TLDC1, VCL, FGF10	2055	36	6463	1.572506082725061	1.0	1.0	0.9991111111111111
GOTERM_BP_DIRECT	GO:0035970~peptidyl-threonine dephosphorylation	5	0.11208249271463797	0.03798050044819489	PPP2CA, PPM1A, DUSP5, DUSP10, PPM1D	2055	5	6463	3.1450121654501215	1.0	1.0	0.9991111111111111
GOTERM_BP_DIRECT	GO:2000271~positive regulation of fibroblast apoptotic process	5	0.11208249271463797	0.03798050044819489	SFRP1, BTG1, STK17A, STK17B, TP63	2055	5	6463	3.1450121654501215	1.0	1.0	0.9991111111111111
GOTERM_BP_DIRECT	GO:1902895~positive regulation of pri-miRNA transcription from RNA polymerase II promoter	12	0.26899798251513113	0.03975955885825215	SMAD1, EGR1, TGFB2, SPI1, PRL, GATA3, FOS, GATA2, SMAD6, FOXO3, TEAD1, BMPR1A	2055	21	6463	1.7971498088286408	1.0	1.0	0.9991111111111111
GOTERM_BP_DIRECT	GO:0007281~germ cell development	9	0.20174848688634836	0.04382140091036681	TIAL1, WT1, AKT1, FANCC, PRDM1, SMAD5, RNF2, PAFAH1B1, BCL2L1	2055	14	6463	2.0217935349322214	1.0	1.0	0.9991111111111111
GOTERM_BP_DIRECT	GO:0030216~keratinocyte differentiation	9	0.20174848688634836	0.04382140091036681	BCR, UGCG, ASAH1, OPN3, TSG101, RBPJ, STK4, TP63, SAV1	2055	14	6463	2.0217935349322214	1.0	1.0	0.9991111111111111
GOTERM_BP_DIRECT	GO:0048568~embryonic organ development	11	0.24658148397220356	0.04748651943379564	TGFBR3, TGFB2, PBX3, GATA3, ZFPM2, TEAD1, PBX1, GLI3, BMPR1A, TEAD3, TGFBR2	2055	19	6463	1.8207965168395441	1.0	1.0	0.9991111111111111
GOTERM_BP_DIRECT	GO:0006511~ubiquitin-dependent protein catabolic process	36	0.8069939475453934	0.04939116563208104	RNF11, USP15, USP38, USP34, CUL2, NEDD4L, RNF114, ARIH2, FEM1C, ARIH1, RNF150, FBXO8, FBXO7, UBQLN4, GET4, USP46, MYLIP, USP47, USP7, USP12-LIKE, SMURF1, USP3, UBE2G1, USP28, TRPC4AP, RNF144A, PSMA6, PSMA3, RNF126, CDC34, TOLLIP, LNX1, RLIM, UBE2N, CACUL1, RNF165	2055	86	6463	1.3165167204209811	1.0	1.0	0.9991111111111111
GOTERM_BP_DIRECT	GO:0009887~animal organ morphogenesis	18	0.4034969737726967	0.049504081236710074	NRP1, CDX4, ATRNL1, PBX3, CUL1, IGF2, LAMB1, FLI1, PBX1, FGF6, GREM2, MEIS1, FGF7, TRAF6, ASXL2, PAX9, FGF18, FGF10	2055	37	6463	1.5300059183270864	1.0	1.0	0.9991111111111111
GOTERM_BP_DIRECT	GO:0032147~activation of protein kinase activity	8	0.17933198834342076	0.051974560570848885	TGFB2, BORA, STRADA, PRKCD, AXIN1, ECT2, MAP3K14, TGFBR2	2055	12	6463	2.096674776966748	1.0	1.0	0.9991111111111111
GOTERM_BP_DIRECT	GO:0030154~cell differentiation	76	1.703653889262497	0.05246070407354818	FOXA1, DDX3X, THRB, SPI1, BZW2, RXFP1, ETS1, CHRDL1, SOX21, ELK3, FGF6, SOX3, FGF7, RNF114, SOX1, DPYSL2, HNF4A, ZIC1, FAM65B, ROS1, GABPA, MEF2A, FOXD3, SYK, STRBP, ETV1, CBFA2T3, ETV6, DISP3, SFRP1, SFRP2, KIF2A, ITGA8, RARB, ERG, ZFPM2, PPARA, RBM24, PPARD, GGNBP2, SEMA3C, SDC3, NR2C2, GNA13, ACVR1C, CAND1, RXRA, FRZB, FYN, STX2, RBM38, SMAD1, TFAP2B, CDX4, ANGPT2, SYT1, ANGPT1, EYA2, NTRK3, E…	2055	201	6463	1.1891588287274093	1.0	1.0	0.9991111111111111
GOTERM_BP_DIRECT	GO:0006366~transcription from RNA polymerase II promoter	16	0.3586639766868415	0.05272288192906267	EGR1, GTF2A1, NFAT5, CEBPB, TBP, PRRX1, CHD7, ETV1, GATA3, FOS, ISL1, SUPT3H, CDK9, NFIL3, WT1, LHX1	2055	32	6463	1.572506082725061	1.0	1.0	0.9991111111111111
GOTERM_BP_DIRECT	GO:0030307~positive regulation of cell growth	14	0.3138309796009863	0.05549173590923284	LGI1, MTPN, USP47, TGFB2, ADAM10, DERL2, TGFBR1, CDC42, SDCBP, SFRP1, ADAM17, FGFR1OP, AKT1, TEAD1	2055	27	6463	1.6307470487519147	1.0	1.0	0.9991111111111111
GOTERM_BP_DIRECT	GO:0001657~ureteric bud development	10	0.22416498542927593	0.0568691101903835	ROBO2, SMAD1, SFRP1, WT1, LHX1, RARB, SPRY1, SMAD6, SIM1, SMAD5	2055	17	6463	1.8500071561471303	1.0	1.0	0.9991111111111111
GOTERM_BP_DIRECT	GO:0071407~cellular response to organic cyclic compound	7	0.15691548980049316	0.06160891286314594	SMAD1, CDKN1B, IL18, ARL6IP5, PAK3, SMAD5, PAK2	2055	10	6463	2.2015085158150853	1.0	1.0	0.9991111111111111
GOTERM_BP_DIRECT	GO:0046627~negative regulation of insulin receptor signaling pathway	7	0.15691548980049316	0.06160891286314594	SOCS3, SOCS1, GPR21, PRKCD, GRB10, PIP4K2B, PRKCZ	2055	10	6463	2.2015085158150853	1.0	1.0	0.9991111111111111
GOTERM_BP_DIRECT	GO:0032436~positive regulation of proteasomal ubiquitin-dependent protein catabolic process	15	0.3362474781439139	0.06256082923263881	RNF180, AXIN1, PRICKLE1, FBXO22, SH3RF1, DDA1, RNF144A, GCLC, SUMO2, ARIH2, AKT1, ARIH1, TRIB2, SOCS4, SOCS5	2055	30	6463	1.5725060827250608	1.0	1.0	0.9991111111111111
GOTERM_BP_DIRECT	GO:0046777~protein autophosphorylation	22	0.4931629679444071	0.06699663088850201	EPHA4, MAP3K3, NTRK2, SYK, CSNK2A1, INSR, NEK6, STK4, STK10, FER, TAOK3, STK26, RB1CC1, MAPKAPK2, FYN, PIM3, TEK, MAP3K13, JAK2, FGFR3, PAK2, EPHB3	2055	49	6463	1.4120462783653607	1.0	1.0	0.9991111111111111
GOTERM_BP_DIRECT	GO:0007420~brain development	26	0.5828289621161175	0.06737102014918435	ROBO2, LOC427439, KLHL17, CXCR4, EFNA5, PCDH19, UGP2, RELN, DPYSL2, ZIC1, ATXN1L, S1PR1, ABL1, NRCAM, TFAP2B, PBX3, UNC5C, PBX1, TGFBR2, BCR, MEIS1, COL4A1, B3GNT5, TMEM57, CNTN1, AGRN	2055	60	6463	1.3628386050283863	1.0	1.0	0.9991111111111111
GOTERM_BP_DIRECT	GO:0014065~phosphatidylinositol 3-kinase signaling	9	0.20174848688634836	0.06832800126981434	KBTBD2, PIK3CD, AKT1, GATA3, PIK3R1, PIK3CB, NYAP2, PIK3C2A, PIK3CG	2055	15	6463	1.8870072992700733	1.0	1.0	0.9991111111111111
GOTERM_BP_DIRECT	GO:0009755~hormone-mediated signaling pathway	11	0.24658148397220356	0.06862656486179786	LATS2, THRB, NR5A2, NR1H3, RARB, PPARA, RXFP1, LGR5, RXFP2, LGR4, PPARD	2055	20	6463	1.7297566909975668	1.0	1.0	0.9991111111111111
GOTERM_BP_DIRECT	GO:0016525~negative regulation of angiogenesis	11	0.24658148397220356	0.06862656486179786	CLDN5, TGFB2, ANGPT2, ADGRB3, PLK2, AGO1, DAB2IP, SEMA3E, TEK, THBS2, HOXA5	2055	20	6463	1.7297566909975668	1.0	1.0	0.9991111111111111
GOTERM_BP_DIRECT	GO:0032753~positive regulation of interleukin-4 production	6	0.13449899125756556	0.07283502420268645	SLC7A5, CEBPB, SYK, IRF4, GATA3, PRKCZ	2055	8	6463	2.3587591240875914	1.0	1.0	0.9991111111111111
GOTERM_BP_DIRECT	GO:0090141~positive regulation of mitochondrial fission	6	0.13449899125756556	0.07283502420268645	RALA, DDHD2, MIEF1, DDHD1, DNM1L, MCU	2055	8	6463	2.3587591240875914	1.0	1.0	0.9991111111111111
GOTERM_BP_DIRECT	GO:0060993~kidney morphogenesis	6	0.13449899125756556	0.07283502420268645	EMX2, SALL1, WT1, LHX1, GCNT1, PAX2	2055	8	6463	2.3587591240875914	1.0	1.0	0.9991111111111111
GOTERM_BP_DIRECT	GO:0019229~regulation of vasoconstriction	6	0.13449899125756556	0.07283502420268645	EDN1, EDN2, AGTR1, ADRA1B, ADRA2C, ADRA1A	2055	8	6463	2.3587591240875914	1.0	1.0	0.9991111111111111
GOTERM_BP_DIRECT	GO:0035307~positive regulation of protein dephosphorylation	6	0.13449899125756556	0.07283502420268645	CDH5, CDCA2, DLC1, PRKCD, PPP2R5A, SPPL3	2055	8	6463	2.3587591240875914	1.0	1.0	0.9991111111111111
GOTERM_BP_DIRECT	GO:0010719~negative regulation of epithelial to mesenchymal transition	6	0.13449899125756556	0.07283502420268645	FOXA1, PPP2CA, EPHA4, SFRP1, SPRY1, GATA3	2055	8	6463	2.3587591240875914	1.0	1.0	0.9991111111111111
GOTERM_BP_DIRECT	GO:0000380~alternative mRNA splicing, via spliceosome	6	0.13449899125756556	0.07283502420268645	DDX17, DDX5, SFPQ, CELF2, SRSF1, STRAP	2055	8	6463	2.3587591240875914	1.0	1.0	0.9991111111111111
GOTERM_BP_DIRECT	GO:0008380~RNA splicing	20	0.44832997085855186	0.07356974476491279	IVNS1ABP, RBM38, KHDRBS1, RBFOX1, DDX5, MBNL1, WTAP, PRKRIP1, FMR1, WBP4, CRIPT, QKI, PTBP3, BCLAF1, FAM172A, THRAP3, WT1, ZNF326, TARDBP, RBM24	2055	44	6463	1.4295509842955099	1.0	1.0	0.9991111111111111
GOTERM_BP_DIRECT	GO:0045766~positive regulation of angiogenesis	17	0.3810804752297691	0.07515835959704024	BTG1, PRKCB, CHRNA7, PDCD6, ERAP1, VASH2, PRKCA, VEGFD, GATA2, ISL1, TGFBR2, RHOB, CDH5, ZC3H12A, FGF18, AKT3, TEK	2055	36	6463	1.4851446336847796	1.0	1.0	0.9991111111111111
GOTERM_BP_DIRECT	GO:0010467~gene expression	17	0.3810804752297691	0.07515835959704024	TFAP2B, ANGPT2, DTNBP1, SIX1, PRKCA, MLLT3, MPP5, RNF2, HS2ST1, GRM3, EDNRA, BLOC1S6, KBTBD2, GRB10, AKT1, VIP, ROS1	2055	36	6463	1.4851446336847796	1.0	1.0	0.9991111111111111
GOTERM_BP_DIRECT	GO:0003151~outflow tract morphogenesis	8	0.17933198834342076	0.0824249831575284	WNT11, NPY5R, PLXND1, GJA5, HEY2, NPY2R, SIX1, RBPJ	2055	13	6463	1.9353921018154596	1.0	1.0	0.9991111111111111
GOTERM_BP_DIRECT	GO:0045860~positive regulation of protein kinase activity	8	0.17933198834342076	0.0824249831575284	CDC42, DAB1, RASSF2, RELN, AXIN1, SNX9, GCG, CYR61	2055	13	6463	1.9353921018154596	1.0	1.0	0.9991111111111111
GOTERM_BP_DIRECT	GO:0003281~ventricular septum development	8	0.17933198834342076	0.0824249831575284	LMO4, GJA5, SALL4, FRS2, GATA3, PRDM1, SMAD6, CYR61	2055	13	6463	1.9353921018154596	1.0	1.0	0.9991111111111111
GOTERM_BP_DIRECT	GO:0021983~pituitary gland development	8	0.17933198834342076	0.0824249831575284	SOX3, CREB1, HESX1, RBPJ, GATA2, ISL1, BMPR1A, FGF10	2055	13	6463	1.9353921018154596	1.0	1.0	0.9991111111111111
GOTERM_BP_DIRECT	GO:0035019~somatic stem cell population maintenance	8	0.17933198834342076	0.0824249831575284	BCL9, SFRP1, ZHX2, SPI1, BRAF, RBPJ, GATA2, FGF10	2055	13	6463	1.9353921018154596	1.0	1.0	0.9991111111111111
GOTERM_BP_DIRECT	GO:0021517~ventral spinal cord development	5	0.11208249271463797	0.08541752017162181	DAB1, RELN, LHX1, VLDLR, LRP8	2055	6	6463	2.6208434712084347	1.0	1.0	0.9991111111111111
GOTERM_BP_DIRECT	GO:0032482~Rab protein signal transduction	5	0.11208249271463797	0.08541752017162181	RAB30, RAB35, RAB9A, RAB9B, RAB33B	2055	6	6463	2.6208434712084347	1.0	1.0	0.9991111111111111
GOTERM_BP_DIRECT	GO:0071353~cellular response to interleukin-4	5	0.11208249271463797	0.08541752017162181	HSPA5, NFIL3, TCF7, LEF1, GATA3	2055	6	6463	2.6208434712084347	1.0	1.0	0.9991111111111111
GOTERM_BP_DIRECT	GO:0045089~positive regulation of innate immune response	5	0.11208249271463797	0.08541752017162181	AKIRIN2, HMGB2, HMGB1, COCH, EREG	2055	6	6463	2.6208434712084347	1.0	1.0	0.9991111111111111
GOTERM_BP_DIRECT	GO:0030520~intracellular estrogen receptor signaling pathway	5	0.11208249271463797	0.08541752017162181	DDX17, AR, DDX5, ESR1, ESR2	2055	6	6463	2.6208434712084347	1.0	1.0	0.9991111111111111
GOTERM_BP_DIRECT	GO:0048814~regulation of dendrite morphogenesis	5	0.11208249271463797	0.08541752017162181	RAP2A, ADGRB3, SDC2, HECW2, HECW1	2055	6	6463	2.6208434712084347	1.0	1.0	0.9991111111111111
GOTERM_BP_DIRECT	GO:0003214~cardiac left ventricle morphogenesis	5	0.11208249271463797	0.08541752017162181	NPY5R, HEY2, NPY2R, RBPJ, TGFBR2	2055	6	6463	2.6208434712084347	1.0	1.0	0.9991111111111111
GOTERM_BP_DIRECT	GO:1901223~negative regulation of NIK/NF-kappaB signaling	5	0.11208249271463797	0.08541752017162181	PPM1A, SPI1, RASSF2, TSPAN6, ZC3H12A	2055	6	6463	2.6208434712084347	1.0	1.0	0.9991111111111111
GOTERM_BP_DIRECT	GO:0007169~transmembrane receptor protein tyrosine kinase signaling pathway	23	0.5155794664873347	0.08590321902489549	DDR1, EPHA5, EPHA4, PDGFRA, NTRK2, SYK, BDNF, INSR, NTRK3, NEDD9, FRS2, NGF, FER, ERBB4, FYN, ROR1, TEK, EPHB2, MET, FGFR3, ROS1, EPHA3, EPHB3	2055	53	6463	1.3648166001009963	1.0	1.0	0.9991111111111111
GOTERM_BP_DIRECT	GO:0031532~actin cytoskeleton reorganization	16	0.3586639766868415	0.08853948984093678	PTPN1, RALA, DTNBP1, PARVB, MKLN1, FGF7, RAP2A, FER, CTTN, S1PR1, MYH9, GRB2, RICTOR, RAC1, AGRN, FGF10	2055	34	6463	1.4800057249177043	1.0	1.0	0.9991111111111111
GOTERM_BP_DIRECT	GO:0045944~positive regulation of transcription from RNA polymerase II promoter	113	2.533064335350818	0.0924999003344113	FOXA1, RORA, CCNC, GABPB1, SOX21, SOX3, RPS6KA3, SOX1, RPS6KA5, SALL4, ZC3H12A, KPNA6, DPF3, AKT1, PKNOX1, HOXA5, HOXA4, MEF2A, LMO1, DDX17, MEF2C, LMO4, LMO2, RFX3, HNF1A, ISL1, TBL1XR1, ZFPM2, CBFB, GATA3, ADRB2, BHLHE22, PIK3R1, GATA2, SBNO2, RREB1, PPARGC1A, ZBTB18, EGR1, AKIRIN2, TFAP2B, CREBBP, JAG1, TFAP2D, BCL11B, AUTS2, SS18L1, EAF2, IGF2, NR2F1, INHBA, CDK9, BCL9, IL6, CNOT7, AGO1, SP3,…	2055	317	6463	1.1210926646557215	1.0	1.0	0.9991111111111111
GOTERM_BP_DIRECT	GO:0048666~neuron development	11	0.24658148397220356	0.09486929759313463	UGCG, TENM1, TENM2, TGFB2, TENM3, TDP2, PBX3, EN1, DMD, PBX1, VSX1	2055	21	6463	1.6473873247595876	1.0	1.0	0.9991111111111111
GOTERM_BP_DIRECT	GO:0010508~positive regulation of autophagy	11	0.24658148397220356	0.09486929759313463	BECN1, PRKAA2, PLEKHF1, PLK2, RB1CC1, ZC3H12A, ORMDL3, SH3BP4, HMGB1, FOXO3, RNF152	2055	21	6463	1.6473873247595876	1.0	1.0	0.9991111111111111
GOTERM_BP_DIRECT	GO:0043687~post-translational protein modification	4	0.08966599417171038	0.09772662884884512	RPS6KA5, STT3A, STT3B, JAK2	2055	4	6463	3.145012165450122	1.0	1.0	0.9991111111111111
GOTERM_BP_DIRECT	GO:0048844~artery morphogenesis	4	0.08966599417171038	0.09772662884884512	WNT11, PRRX1, PRDM1, TGFBR1	2055	4	6463	3.145012165450122	1.0	1.0	0.9991111111111111
GOTERM_BP_DIRECT	GO:0031668~cellular response to extracellular stimulus	4	0.08966599417171038	0.09772662884884512	NR4A2, ADORA2B, SLC1A2, FOS	2055	4	6463	3.145012165450122	1.0	1.0	0.9991111111111111
GOTERM_BP_DIRECT	GO:0051930~regulation of sensory perception of pain	4	0.08966599417171038	0.09772662884884512	TMEM100, ADORA1, VIP, GRM1	2055	4	6463	3.145012165450122	1.0	1.0	0.9991111111111111
GOTERM_BP_DIRECT	GO:0051148~negative regulation of muscle cell differentiation	4	0.08966599417171038	0.09772662884884512	SMAD1, BMPR2, IGF2, BMPR1A	2055	4	6463	3.145012165450122	1.0	1.0	0.9991111111111111
GOTERM_BP_DIRECT	GO:0042753~positive regulation of circadian rhythm	4	0.08966599417171038	0.09772662884884512	THRAP3, RORA, ARNTL2, ARNTL	2055	4	6463	3.145012165450122	1.0	1.0	0.9991111111111111
GOTERM_BP_DIRECT	GO:0060322~head development	4	0.08966599417171038	0.09772662884884512	FLRT3, LHX1, LIMK2, AXIN1	2055	4	6463	3.145012165450122	1.0	1.0	0.9991111111111111
GOTERM_BP_DIRECT	GO:0008344~adult locomotory behavior	9	0.20174848688634836	0.09969762793242798	NR4A2, CCND2, EN1, PUM1, CLCN3, FGF12, GIGYF2, PAFAH1B1, SNCA	2055	16	6463	1.7690693430656936	1.0	1.0	0.9991111111111111
GOTERM_BP_DIRECT	GO:0050772~positive regulation of axonogenesis	7	0.15691548980049316	0.09993248930849692	ROBO2, NTRK2, TIAM1, PLXND1, SLITRK1, BRAF, ROBO1	2055	11	6463	2.001371378013714	1.0	1.0	0.9991111111111111
GOTERM_BP_DIRECT	GO:2000352~negative regulation of endothelial cell apoptotic process	7	0.15691548980049316	0.09993248930849692	CDH5, ANGPT1, PDPK1, NDNF, BRAF, GATA3, GATA2	2055	11	6463	2.001371378013714	1.0	1.0	0.9991111111111111
GOTERM_BP_DIRECT	GO:0030032~lamellipodium assembly	7	0.15691548980049316	0.09993248930849692	VAV3, S1PR1, CDH13, RAC1, ARHGEF7, VCL, ARHGEF6	2055	11	6463	2.001371378013714	1.0	1.0	0.9991111111111111
GOTERM_BP_DIRECT	GO:0016573~histone acetylation	7	0.15691548980049316	0.09993248930849692	PHF20L1, ING5, MEAF6, PHF20, SGF29, HNF1A, TAF5L	2055	11	6463	2.001371378013714	1.0	1.0	0.9991111111111111
