# Supplementary material for: miRNA Expression Signatures Induced by Chicken Astrovirus Infection in Chickens
Source: Int J Mol Sci. 2023 Oct 12;24(20):15128. doi: 10.3390/ijms242015128 (PMC10606767; doi:10.3390/ijms242015128)
Supplement: Supplementary file 1 [file ijms-24-15128-s001.zip › Supplementary File S3.xlsx]

## Sheet: Arkusz1
Category	Term	Count	%	PValue	Genes	List Total	Pop Hits	Pop Total	Fold Enrichment	Bonferroni	Benjamini	FDR
GOTERM_MF_DIRECT	GO:0004674~protein serine/threonine kinase activity	70	1.5691548980049315	3.0866587938833846E-7	GSK3A, BMPR2, TRIO, DYRK2, NRK, RPS6KA3, STK10, SLK, RPS6KA5, RPS6KA2, AKT3, TLK2, AKT1, PDK3, PIM3, MAP2K4, PRKCH, SYK, CSNK2A1, DAPK1, PRKCB, PDPK1, PRKCD, PRKCA, MASTL, TGFBR1, UHMK1, TGFBR2, BCR, LATS2, BMP2K, SIK1, ULK1, SGK3, SGK1, LOC426385, STK40, PRKAA2, PKN3, STK4, PRKCZ, MAPK8, ACVR1C, MKNK1, STK38L, PAK3, PAK2, MARK1, MAP3K3, MAP3K1, PLK2, NEK6, LIMK2, NEK7, LIMK1, BRAF, HIPK1, ACVR2A…	2060	131	6538	1.695916401096865	4.252512025386679E-4	4.253415817971304E-4	4.2256358888263535E-4
GOTERM_MF_DIRECT	GO:0000978~RNA polymerase II core promoter proximal region sequence-specific DNA binding	172	3.855637749383546	1.1901488065126979E-6	FOXA1, SPI1, ZBTB20, RORA, PRDM1, RORB, RBPJ, SOX21, BACH2, IKZF5, NR3C2, ELK3, SOX3, HOXA9, SOX1, SALL4, HOXA1, HOXA7, SOX6, PKNOX1, HOXA5, TP63, HOXA4, PKNOX2, SOX5, MEF2A, EBF1, RFX3, ZBTB34, HNF1A, ISL1, RUNX2, HIC2, AR, MAF, MYCN, HOXB1, ERG, CLOCK, ATF3, HOXB5, EPAS1, TCF7, CREM, ZBTB1, GATA3, BHLHE22, GATA2, FOXO3, ZBTB5, NPAS2, ZNF704, PRDM16, HESX1, HIVEP3, SKIL, RREB1, ZBTB18, SMAD1, EG…	2060	403	6538	1.3545688886747451	0.001638681923503582	8.200125276872489E-4	8.146568580579417E-4
GOTERM_MF_DIRECT	GO:0046872~metal ion binding	247	5.536875140103116	1.0696663302522198E-4	SPON1, ISCA1, CERK, ZFYVE9, XYLT1, MYLK, RNF114, ZC3H12B, PPAT, ZC3H12A, LIPG, TNFSF10, DPF3, TP63, JMJD4, MBNL1, MBNL2, SCAF11, EBF1, NSMCE1, YOD1, EBF3, ISL1, ARMC1, RNF126, PRKD3, RUFY3, ZC3H11A, FDX1, ZFPM2, TSHZ1, TSHZ2, XPA, BAZ2B, ZC3HAV1, MTMR4, GNS, ADAMTS19, MICAL1, ARSK, RREB1, RIMKLB, EGR1, ZRSR2, ZRANB1, ZRANB2, SIAH3, MICAL3, BRAF, TYR, PM20D1, MLLT10, COL1A2, AGO3, DZIP1, TP73, RNF…	2060	646	6538	1.213506567675614	0.13705809211017295	0.03889526952864177	0.03864123656365064
GOTERM_MF_DIRECT	GO:0003700~transcription factor activity, sequence-specific DNA binding	67	1.501905402376149	1.1290353999605739E-4	MESP1, SPI1, FOXE1, BNC2, PRDM1, NR3C1, ETS1, BACH2, IKZF5, NR3C2, HOXA9, HNF4A, FEZF2, TEAD1, MYBL1, TP63, FOXD3, EBF1, RFX3, HNF1A, RUNX3, ETV6, ELF1, ELF2, MYCN, IRF1, PAX9, ATF7, ERG, CLOCK, JDP2, CREB5, NFAT5, EPAS1, LEF1, CREM, FOXO6, BHLHE22, NR2C2, HIF1A, NPAS2, FOXO1, ARNTL, NFIL3, ZNF704, PLAGL2, E2F5, EGR1, TFAP2B, CDX4, TFAP2D, BCL11B, BCL11A, NFATC2, NFATC1, FOXN2, ESR1, FLI1, TBX18,…	2060	142	6538	1.49749076986189	0.14408983998589142	0.03889526952864177	0.03864123656365064
GOTERM_MF_DIRECT	GO:0042802~identical protein binding	138	3.093476798924008	2.2739749560208233E-4	SH3GL3, ZBTB26, MLC1, ABAT, CCNC, SAT1, FGFRL1, SALL1, RASSF3, SALL3, KIF5B, LONP1, ROPN1L, TMEM38A, TMEM38B, SBF2, TP63, TPD52, EPHA4, SH3GLB2, BNIP3L, TLE1, FBXW7, TPM1, HNF1A, MIF4GD, KCTD9, SFRP1, MAF, BIN1, HPRT1, CGGBP1, L3MBTL3, CTBP1, SDC2, KLHL12, GATA3, APCDD1, SAV1, SDCBP, HMBOX1, PRDX1, BTBD3, PACSIN2, TP53BP2, TASP1, ASIC1, SMAD1, AKIRIN2, CBX3, SIAH1, FN1, SMAD6, NDC80, DAZL, GKAP1,…	2060	339	6538	1.2919838474095713	0.26903476775411195	0.0626707497879339	0.06226143429585014
GOTERM_MF_DIRECT	GO:0001227~transcriptional repressor activity, RNA polymerase II transcription regulatory region sequence-specific binding	46	1.0311589329746693	4.552443546848259E-4	SPI1, SATB1, ZBTB46, LEF1, BHLHE41, ZBTB1, ZBTB20, PRDM1, GATA3, FOXO3, ZBTB5, BACH2, IKZF5, ELK3, NFIL3, DEAF1, HEY2, MXI1, PRDM16, HESX1, FEZF2, SKIL, TCFL5, ZBTB18, KLF12, PRRX1, BCL11A, NFATC3, NR2F1, EN1, NFATC2, ZBTB34, SMAD5, ETV6, SKI, GFI1B, ZEB2, BCL6, SP3, BHLHE40, MAFK, PPARA, MXD1, JDP2, ATF3, PPARD	2060	93	6538	1.5698298360998015	0.4660587995394876	0.10455445345928167	0.10387158692725443
GOTERM_MF_DIRECT	GO:0005085~guanyl-nucleotide exchange factor activity	34	0.7621609504595382	6.272465550624852E-4	TRIO, DENND5B, WDR41, FGD3, FGD4, FGD5, RASGEF1A, RASGEF1B, RASGEF1C, SH3BP5, DENND5A, ECT2, FBXO8, SBF1, SBF2, RALGPS1, RALGPS2, ARFGEF1, VAV3, RIC1, IQSEC1, ARHGEF39, GAPVD1, BCR, TIAM1, ARHGEF9, SPATA13, ARHGEF3, DENND6A, ARHGEF7, SOS1, RGL1, SOS2, ARHGEF6	2060	64	6538	1.6860740291262137	0.5787871306737007	0.12250604067233595	0.12170592865052825
GOTERM_MF_DIRECT	GO:0004712~protein serine/threonine/tyrosine kinase activity	63	1.4122394082044385	7.112106860512972E-4	TRIO, DYRK2, RPS6KA3, STK10, SLK, RPS6KA5, RPS6KA2, AKT3, AKT1, PIM3, JAK2, EPHB2, ROS1, PRKACB, EPHB3, MAP3K5, EPHA5, EPHA4, PDGFRA, PRKCH, SYK, CSNK2A1, DAPK1, PRKCB, PDPK1, PRKCD, PRKCA, MASTL, PRKD3, MAPKAPK2, SIK1, SGK1, MET, EPHA3, STK40, CAMK2D, PRKAA2, PKN3, STK4, PRKCZ, ERBB4, FYN, PAK2, MARK1, NTRK2, PLK2, INSR, NTRK3, LIMK2, LIMK1, BRAF, CDK9, MAPK11, WEE1, FER, SBK1, RPS6KB1, TAOK3, C…	2060	139	6538	1.4384787315778447	0.6248378705067453	0.12250604067233595	0.12170592865052825
GOTERM_MF_DIRECT	GO:0005096~GTPase activator activity	38	0.8518269446312485	9.016902518531111E-4	SEC23A, RABGAP1, ARHGAP19, ARHGAP18, TNFAIP1, SIPA1L2, IQGAP3, RGS4, WNT11, CHN1, SRGAP1, EVI5, AGFG1, RGS7, RAP1GAP2, TBC1D8B, GIT2, RALBP1, RALGAPA1, GRTP1, DAB2IP, RANGAP1, GMIP, ARFGAP3, ARFGAP1, RABEP1, RALGAPB, TBC1D20, TBC1D4, RASA3, RP2, ADGRB3, DLC1, RASA1, RASA2, NF1, TBC1D24, RGS10	2060	75	6538	1.6080517799352751	0.7115085103967105	0.13341084400743802	0.1325395104834417
GOTERM_MF_DIRECT	GO:0003682~chromatin binding	62	1.389822909661511	0.001034656718005266	FOXA1, SPI1, LOC427439, ONECUT1, CHD7, SIX1, PSIP1, RBPJ, IKZF5, ING5, SIN3B, ZC3H12A, KMT5B, FEZF2, JARID2, PKNOX1, GABPA, TP63, MEF2A, PBRM1, PRKCB, HNF1A, FOS, RUNX2, AR, SFPQ, NR5A2, ERG, TOP1, JDP2, HDAC4, CEBPB, L3MBTL3, PRKAA2, PKN3, CTBP1, SATB2, LEF1, GATA2, MLLT3, RNF2, PHF21A, PRIMPOL, ATAD2B, MBTD1, RAD21, MCMBP, SKIL, AUTS2, CBX3, NFATC2, SMAD6, FLI1, TADA2B, MEIS1, RAD51, BCL6, SP3,…	2060	138	6538	1.425904038272126	0.759850840573176	0.13341084400743802	0.1325395104834417
GOTERM_MF_DIRECT	GO:0019904~protein domain specific binding	35	0.7845774490024657	0.001064963195995514	FOXA1, DDX6, ARF1, PLXND1, YWHAB, ZFYVE9, CTBP1, HMGB2, IQGAP3, IKZF5, YWHAQ, CASP2, ARFIP1, GUSB, ZNF521, SKIL, YWHAG, YWHAH, MAP3K5, WARS, HSPA5, CBX3, AXIN1, MPP5, RUNX2, ETV6, CCNA2, SKI, BHLHE40, CHMP2A, MYH9, MITD1, HIST1H4I, CNOT9, KPNB1	2060	68	6538	1.6335665334094802	0.7696836007151662	0.13341084400743802	0.1325395104834417
GOTERM_MF_DIRECT	GO:0061630~ubiquitin protein ligase activity	43	0.9639094373458865	0.0013129789564856062	RNF11, UBE3C, RNF180, PELI2, UBE2D3, LTN1, NEDD4L, UBR2, CBLB, C5H14ORF4, RNF2, SH3RF1, CDC42, RMND5A, RNF114, MAEA, UBR7, RNF138, TRIM2, ARIH2, RNF170, ARIH1, RNF150, RNF152, MYLIP, WSB1, AREL1, RNF24, SMURF1, SIAH3, SIAH1, NSMCE1, MIB2, WWP1, MARCH5, RNF144A, RNF126, HECW2, TRAF6, HECW1, RLIM, RNF220, RNF165	2060	89	6538	1.5334024217301188	0.8364233873202738	0.15077375016976377	0.14978901595239957
GOTERM_MF_DIRECT	GO:0019901~protein kinase binding	61	1.3674064111185833	0.0018445060713599695	ERRFI1, PTPRR, CDKN1B, PRKAG2, ELAVL1, ACTG1, RPS6KA3, DPYSL2, RB1CC1, AKT1, RAC1, FBXO7, MAP3K5, NSF, BORA, WARS, PPP1R12A, SYK, PRKCD, AXIN1, ADAM10, RHOH, UNC5C, ADRA2A, RHOB, CCNA2, ACTA2, FRMD5, CCNE1, TRAF3, ARHGEF7, MAPRE1, HDAC4, PRKAA2, PRKRIP1, MAPKAP1, RHOBTB3, GSKIP, IQGAP3, CDC42, BAG5, SOCS1, PDCD10, RNF138, RICTOR, RAB11FIP2, PAK2, SLC12A2, SMAD1, PTPN1, MAP3K1, NEK6, SKI, NR4A3, N…	2060	138	6538	1.4029055860419304	0.9214544345064889	0.19551764356415677	0.194240677822446
GOTERM_MF_DIRECT	GO:0001228~transcriptional activator activity, RNA polymerase II transcription regulatory region sequence-specific binding	73	1.6364043936337145	0.0028208706396543543	BARHL1, SPI1, SIX1, TFCP2L1, RORB, RBPJ, MEOX2, SOX21, ELK3, SOX1, MECOM, ZIC3, HNF4A, ZIC1, HOXA7, FEZF2, HOXA5, GABPA, TP63, KLF13, VEZF1, ETV1, PAX5, FOS, KLF15, ISL1, RUNX2, ETV6, AR, MAF, MYCN, NR5A2, CREB1, IRF4, IRF2, ERG, PPARA, ATF3, HOXB5, CEBPB, EPAS1, SATB2, LEF1, GATA3, FOXO3, GATA2, NR2C2, PRDM16, PLAGL2, E2F3, RREB1, SMAD1, EGR1, TFAP2B, CDX4, BCL11B, PRRX1, NFATC3, NFATC2, NR1H3, …	2060	173	6538	1.3392277905606376	0.9796088166677007	0.269351436380362	0.26759224702809553
GOTERM_MF_DIRECT	GO:0000981~RNA polymerase II transcription factor activity, sequence-specific DNA binding	155	3.474557274153777	0.002931982253777526	FOXA1, SPI1, ZBTB26, RBPJ, SOX21, ETS1, BACH2, ELK3, SOX3, HOXA9, SOX1, SALL4, HOXA1, HOXA7, SOX6, PKNOX1, HOXA5, TP63, HOXA4, PKNOX2, SOX5, MEF2A, NKX2-8, LMO2, EBF1, RFX3, HNF1A, ISL1, RUNX2, HIC2, MAF, MYCN, HOXB1, ERG, CLOCK, ATF3, HOXB5, EPAS1, TSHZ1, TSHZ2, TCF7, CREM, GATA3, BHLHE22, GATA2, FOXO3, ZBTB5, HIF1A, NPAS2, DEAF1, HIVEP3, SKIL, ZBTB18, SMAD1, EGR1, TFAP2B, POU2F1, TFAP2D, PBX3, …	2060	407	6538	1.208690155292097	0.9825114019585349	0.269351436380362	0.26759224702809553
GOTERM_MF_DIRECT	GO:0031624~ubiquitin conjugating enzyme binding	12	0.26899798251513113	0.004883929652633061	RNF144A, SIAH3, RNF180, DCUN1D3, TOLLIP, TRAF6, SIAH1, DCUN1D1, ARIH2, ARIH1, MARCH7, PPARA	2060	17	6538	2.240319817247287	0.9988250660268049	0.42062844133302235	0.4178812309034163
GOTERM_MF_DIRECT	GO:0004721~phosphoprotein phosphatase activity	10	0.22416498542927593	0.005756688360487207	DUSP5, PPP3R1, DUSP10, CTDSPL, PPP2R5A, PPM1K, CTDSPL2, DUSP16, TNS1, DUSP7	2060	13	6538	2.4413741598207612	0.9996493204302114	0.4560191179847432	0.4530407638034205
GOTERM_MF_DIRECT	GO:0015276~ligand-gated ion channel activity	9	0.20174848688634836	0.005956708362645412	GRIA2, GRIK3, KBP, ANXA6, GRIK4, GRIK2, GRIN2B, GRIA3, GRIA4	2060	11	6538	2.5967343336275377	0.999734232581822	0.4560191179847432	0.4530407638034205
GOTERM_MF_DIRECT	GO:0031267~small GTPase binding	32	0.717327953373683	0.007692156383687351	FAM49A, FAM49B, RABGAP1, PKN3, MAPKAP1, RHOBTB3, TNFAIP1, IPO7, IQGAP3, STRN3, RIMS3, XPO1, GGA3, KIF3B, SH3BP4, PAK3, ECT2, DNM1L, TNPO1, RAB11FIP2, PAK2, SRGAP1, RNF152, RAB8A, RALBP1, PRKCH, RIC1, MICAL3, DIAPH2, TBC1D20, DAAM1, KPNB1	2060	67	6538	1.5158382843066223	0.9999760793725453	0.5578837629853247	0.5542401099614729
GOTERM_MF_DIRECT	GO:0004879~RNA polymerase II transcription factor activity, ligand-activated sequence-specific DNA binding	20	0.44832997085855186	0.009187990031621279	THRB, NR2F1, NR1H3, RORA, RORB, NR2C2, ESR1, ESR2, NR3C2, NR4A2, AR, NR4A3, RXRA, NR5A2, HNF4A, RARB, AHRR, PPARG, PPARA, PPARD	2060	37	6538	1.7155602204145892	0.9999970080159151	0.6330525131787061	0.6289179176644766
GOTERM_MF_DIRECT	GO:0045499~chemorepellent activity	11	0.24658148397220356	0.01029507891538875	SEMA7A, SEMA6A, FLRT2, SEMA4D, SEMA3C, SEMA3D, FLRT3, SEMA6D, SEMA3A, SEMA3E, EFNA5	2060	16	6538	2.181978155339806	0.9999993589446499	0.6755532735907476	0.6711410969127237
GOTERM_MF_DIRECT	GO:0008139~nuclear localization sequence binding	6	0.13449899125756556	0.013671511404812955	KPNA6, KPNA4, KPNA2, KPNB1, NUP58, KPNA1	2060	6	6538	3.1737864077669906	0.9999999942225867	0.8068326184951441	0.8015630295499654
GOTERM_MF_DIRECT	GO:1990782~protein tyrosine kinase binding	8	0.17933198834342076	0.014052237187143294	EPHA4, CDH5, KHDRBS1, BMPR2, DSCAM, PLCG2, CAPN2, NEDD9	2060	10	6538	2.5390291262135922	0.9999999966062307	0.8068326184951441	0.8015630295499654
GOTERM_MF_DIRECT	GO:0046935~1-phosphatidylinositol-3-kinase regulator activity	8	0.17933198834342076	0.014052237187143294	SOCS3, SOCS1, CISH, PIK3R1, SOCS6, SOCS4, PIK3R5, SOCS5	2060	10	6538	2.5390291262135922	0.9999999966062307	0.8068326184951441	0.8015630295499654
GOTERM_MF_DIRECT	GO:0008013~beta-catenin binding	16	0.3586639766868415	0.018305020393817425	AMER2, CSNK2A1, TCF7, LEF1, AXIN1, RORA, LZIC, CDH5, AR, BCL9, APC, TBL1XR1, CDH11, CTNNA2, VCL, SKP1	2060	29	6538	1.7510545698024773	0.9999999999912156	1.0	0.9941902687000727
GOTERM_MF_DIRECT	GO:0031625~ubiquitin protein ligase binding	42	0.941492938802959	0.022797709317794936	YWHAE, GPI, RALA, TSG101, CUL2, CUL1, CXCR4, PRR5L, SMC6, UBE2J1, HSPD1, LAPTM4B, ATXN3, MAP1LC3A, BAG5, SUMO2, SPOP, SNX9, ARIH1, CKB, DNM1L, FBXO7, CCDC50, HSPA9, GABARAPL2, HSPA5, FBXW7, NEK6, AXIN1, UBE2G1, YOD1, SMAD6, SMAD5, PIAS2, SKI, PSMA3, TRAF3, TRAF6, SPOPL, TRIB2, CACUL1, VCL	2060	99	6538	1.346454839658723	0.9999999999999842	1.0	0.9941902687000727
GOTERM_MF_DIRECT	GO:0030215~semaphorin receptor binding	9	0.20174848688634836	0.02447437784225198	SEMA6B, SEMA7A, SEMA6A, SEMA4D, SEMA3C, SEMA3D, SEMA6D, SEMA3A, SEMA3E	2060	13	6538	2.1972367438386855	0.9999999999999986	1.0	0.9941902687000727
GOTERM_MF_DIRECT	GO:0004842~ubiquitin-protein transferase activity	23	0.5155794664873347	0.02567266277301941	MYLIP, AREL1, WDSUB1, CUL1, NSMCE1, MIB2, TNFAIP1, FBXL14, MARCH4, KLHL42, KLHL20, MARCH3, KLHL9, TRAF7, MAEA, TRAF6, HECW1, LNX1, ARIH2, FBXL3, ARIH1, RNF152, RNF141	2060	48	6538	1.5207726537216828	0.9999999999999998	1.0	0.9941902687000727
GOTERM_MF_DIRECT	GO:0043565~sequence-specific DNA binding	40	0.8966599417171037	0.030020089100958526	SPI1, FOXE1, CBFB, LEF1, FOXO6, RORA, NR3C1, NR2C2, ETS1, SOX21, FOXO1, ZBTB41, NR3C2, SKIL, MYBL1, ATOH1, TFAP2B, FOXD3, EGR1, JMJD4, NR1H3, FLI1, ESR2, GATAD2A, ETV6, NR4A2, SKI, AR, ELF1, ELF2, NR6A1, NR5A2, BCL6, WT1, RARB, PPARG, MAFK, ERG, PPARA, PPARD	2060	95	6538	1.3363311190597853	1.0	1.0	0.9941902687000727
GOTERM_MF_DIRECT	GO:0030165~PDZ domain binding	13	0.2914144810580587	0.031114161935397195	NSF, KCNJ4, FZD3, NLGN1, SDC2, CRIPT, ATP2B1, CLCN3, SSTR2, ACVR2A, NKD1, ADAM17, LNX1	2060	23	6538	1.7938792739552554	1.0	1.0	0.9941902687000727
GOTERM_MF_DIRECT	GO:0097602~cullin family protein binding	7	0.15691548980049316	0.032071393795279235	KLHL9, KCTD9, KLHL36, DCUN1D3, DCUN1D1, KCTD2, SKP1	2060	9	6538	2.468500539374326	1.0	1.0	0.9941902687000727
GOTERM_MF_DIRECT	GO:0000287~magnesium ion binding	39	0.8742434431741762	0.03440832539935368	PRPS2, ARF1, DYRK2, ATP8A1, STK4, ENO4, RPS6KA3, RPS6KA5, IMPA1, RPS6KA2, MTG2, IDH3B, NUDT19, PGM2, STK38L, ATP9B, ATP9A, IDH3A, SNCA, MAP3K5, DUT, EYA2, NEK6, ITPK1, NT5C3A, PPM1A, GCLC, WEE1, SNRK, RAP2A, PPM1B, TDP2, RP2, STK26, NT5C1A, NT5C1B, PGP, SIK1, HPRT1	2060	93	6538	1.3309426871280927	1.0	1.0	0.9941902687000727
GOTERM_MF_DIRECT	GO:0015171~amino acid transmembrane transporter activity	6	0.13449899125756556	0.03543900147272999	SLC36A1, SLC38A6, SLC38A2, SLC7A2, SLC38A4, SLC25A13	2060	7	6538	2.720388349514563	1.0	1.0	0.9941902687000727
GOTERM_MF_DIRECT	GO:0072542~protein phosphatase activator activity	5	0.11208249271463797	0.03673481150597036	PPP2R5E, PPP2R5A, PPP2R5C, CALM2, PHACTR4	2060	5	6538	3.17378640776699	1.0	1.0	0.9941902687000727
GOTERM_MF_DIRECT	GO:0003730~mRNA 3'-UTR binding	13	0.2914144810580587	0.04480330503961499	RBM38, DDX5, CELF2, FMR1, PUM1, ELAVL1, DAZL, AUH, SERBP1, IGF2BP3, RBM24, CPEB4, RBMS3	2060	24	6538	1.7191343042071197	1.0	1.0	0.9941902687000727
GOTERM_MF_DIRECT	GO:0004672~protein kinase activity	34	0.7621609504595382	0.04836866570770909	PXK, PRKAA2, NRK, MYLK, RASSF2, ERBB4, GRK7, MAP3K20, PDK4, TLK1, PDK3, FYN, JAK2, SCYL2, MAP3K5, CDK17, EPHA4, MAP3K3, MAP3K1, RYK, STRADA, CASK, BRAF, VRK1, KSR2, TGFBR1, DCLK1, WEE1, TAOK3, STK26, ROR1, LOC426385, TRIB2, EPHA2	2060	81	6538	1.3322066402972552	1.0	1.0	0.9941902687000727
GOTERM_MF_DIRECT	GO:0016746~transferase activity, transferring acyl groups	8	0.17933198834342076	0.04958847073217538	PDHX, LPGAT1, CPT2, GPAT4, MBOAT2, LCLAT1, AGPAT3, AGPAT4	2060	12	6538	2.1158576051779936	1.0	1.0	0.9941902687000727
GOTERM_MF_DIRECT	GO:0035198~miRNA binding	7	0.15691548980049316	0.05910012870702029	AGO3, AGO4, AGO1, FMR1, ZC3H12A, PUM1, ELAVL1	2060	10	6538	2.2216504854368933	1.0	1.0	0.9941902687000727
GOTERM_MF_DIRECT	GO:0070412~R-SMAD binding	7	0.15691548980049316	0.05910012870702029	PPM1A, DDX5, ANKRD1, AXIN1, LDLRAD4, FOS, SMAD6	2060	10	6538	2.2216504854368933	1.0	1.0	0.9941902687000727
GOTERM_MF_DIRECT	GO:0004698~calcium-dependent protein kinase C activity	7	0.15691548980049316	0.05910012870702029	PRKCH, PRKD3, PRKCB, PKN3, PRKCD, PRKCA, PRKCZ	2060	10	6538	2.2216504854368933	1.0	1.0	0.9941902687000727
GOTERM_MF_DIRECT	GO:0005524~ATP binding	222	4.976462676529926	0.060845263096988476	EIF4A2, PI4K2B, TRIO, NADSYN1, MYLK, RPS6KA3, RPS6KA5, RPS6KA2, AKT3, PDK4, LONP1, PIP4K2A, AKT1, PDK3, PIP4K2B, EPHB2, PRKACB, EPHB3, EPHA5, DDX17, EPHA4, ENTPD1, ENTPD2, PRKCH, CSNK2A1, DAPK1, ENTPD4, PRKCB, PRKCD, PRKCA, RUNX3, RUNX2, CLPX, UHMK1, DYNC1LI2, CDC34, PRKD3, YME1L1, ULK1, SIK1, KIF20A, TRIB2, EPHA3, CFTR, EPHA2, ABCB5, PRKCZ, SPAST, STK38L, PIP5K1B, PIP5K1C, RIMKLB, CDK17, PLK2, I…	2060	645	6538	1.0923729961616617	1.0	1.0	0.9941902687000727
GOTERM_MF_DIRECT	GO:0003714~transcription corepressor activity	23	0.5155794664873347	0.06473947170794601	HDAC4, TFAP2B, TLE3, TSG101, TLE1, CTBP1, PHF12, CBFA2T3, C5H14ORF4, HDAC9, CNOT7, RYBP, SIN3B, TBL1XR1, MIER3, COPS2, DHRS7B, ANKRD1, CTBPL, ZFPM2, YAF2, RUNX1T1, JAZF1	2060	52	6538	1.4037901418969378	1.0	1.0	0.9941902687000727
GOTERM_MF_DIRECT	GO:1904315~transmitter-gated ion channel activity involved in regulation of postsynaptic membrane potential	9	0.20174848688634836	0.06505164552326737	GABRA2, GABRA1, GLRB, GRIK3, KBP, GRIK4, GRIK2, GRIA3, GABRG1	2060	15	6538	1.904271844660194	1.0	1.0	0.9941902687000727
GOTERM_MF_DIRECT	GO:0070273~phosphatidylinositol-4-phosphate binding	6	0.13449899125756556	0.07025609794783758	LOC107049174, PLEKHF1, SH3PXD2A, PLA2G4A, ARFIP1, PLEKHA8	2060	8	6538	2.3803398058252427	1.0	1.0	0.9941902687000727
GOTERM_MF_DIRECT	GO:0022841~potassium ion leak channel activity	6	0.13449899125756556	0.07025609794783758	KCNK7, KCNK10, KCNK9, KCNK13, KCNK2, TMEM175	2060	8	6538	2.3803398058252427	1.0	1.0	0.9941902687000727
GOTERM_MF_DIRECT	GO:0000993~RNA polymerase II core binding	6	0.13449899125756556	0.07025609794783758	UVSSA, AGO1, SMYD2, ZNF326, RPRD1A, CDC73	2060	8	6538	2.3803398058252427	1.0	1.0	0.9941902687000727
GOTERM_MF_DIRECT	GO:0019902~phosphatase binding	8	0.17933198834342076	0.07888824577068018	PPP3R1, ELL, SYK, RCAN3, MAGI2, NFATC2, TRPC4AP, SBF2	2060	13	6538	1.9530993278566091	1.0	1.0	0.9941902687000727
GOTERM_MF_DIRECT	GO:0008270~zinc ion binding	109	2.443398341179108	0.08119937536198374	TES, GDA, HHIP, LTN1, RORA, RORB, NR3C1, IKZF5, NR3C2, DPF3, KDM2A, AGTPBP1, PRKCB, USP3, PRKCA, CLPX, PIAS2, AR, ASTL, MATR3, SRSF7, ZCCHC8, L3MBTL3, ZCCHC9, UBR2, GATA3, GATA2, MBTD1, UBR7, ZMAT3, ZMAT5, HIVEP3, CPA6, EGR1, CREBBP, DTNA, ZFR2, SIAH1, NR2F1, NFXL1, LNPEP, MARCH7, ESR1, MARCH5, ZFHX4, MARCH4, ESR2, ST18, MARCH3, NR4A2, MARCH1, LIN28B, NR4A3, KDM5A, THRB, IFIH1, ADAMTS5, CALB1, HN…	2060	306	6538	1.1305317596294182	1.0	1.0	0.9941902687000727
GOTERM_MF_DIRECT	GO:0019208~phosphatase regulator activity	5	0.11208249271463797	0.08286141170835373	PPP1R12A, MTMR12, BMP2K, SBF1, SBF2	2060	6	6538	2.644822006472492	1.0	1.0	0.9941902687000727
GOTERM_MF_DIRECT	GO:0061629~RNA polymerase II sequence-specific DNA binding transcription factor binding	26	0.5828289621161175	0.08773492150442126	GTF2A1, EPAS1, CTBP1, BHLHE41, GATA3, RBPJ, GATA2, STK4, HNF4A, HEY2, ANKRD1, POU1F1, PRRX1, LMO2, FOS, ISL1, PIAS2, AR, GFI1B, CREB1, SP3, BHLHE40, ZFPM2, PPARA, TRIB2, TP73	2060	62	6538	1.3309426871280927	1.0	1.0	0.9941902687000727
GOTERM_MF_DIRECT	GO:0046332~SMAD binding	11	0.24658148397220356	0.08996074771357906	SKI, TGFBR3, USP15, MAGI2, IPO7, SKIL, FERMT2, TGFBR1, BMPR1A, TGFBR2, SAV1	2060	21	6538	1.6624595469255663	1.0	1.0	0.9941902687000727
GOTERM_MF_DIRECT	GO:0004725~protein tyrosine phosphatase activity	22	0.4931629679444071	0.09150542915582141	PTPN1, DUSP5, PTPRR, EYA2, EYA4, LOC419429, MTMR8, MTMR4, DUSP16, DUSP6, PTPDC1, PTPRG, DUSP7, CDC14B, PTP4A1, PPP2CA, PTPRE, PTP4A3, DUSP10, PTPRA, PGP, ACP1	2060	51	6538	1.369084332762231	1.0	1.0	0.9941902687000727
GOTERM_MF_DIRECT	GO:0005515~protein binding	47	1.053575431517597	0.0937669790926684	HDAC4, TENM1, SNAP25, CEBPB, THRB, CHRNA5, PXN, LIN7C, LRP8, HSPD1, CHAF1B, PDZD11, PRDX1, STMN1, NUF2, NCAM1, GJA8, CTNNA2, NBN, EPHB2, YWHAG, ASIC1, TNS1, PTPN1, HSPA5, SYK, ACTN2, ACTN1, TPM1, ANXA5, MYO5A, LAMB1, ATP1B1, NDC80, TGFBR2, SKI, CTTN, CAPZA1, KCNMA1, REL, ZYX, GRB2, PIK3AP1, AGRN, CALM2, VCL, CENPS	2060	123	6538	1.2127476517483622	1.0	1.0	0.9941902687000727
GOTERM_MF_DIRECT	GO:0005024~transforming growth factor beta-activated receptor activity	4	0.08966599417171038	0.09536225880660323	TGFBR3, BMPR2, TGFBR1, TGFBR2	2060	4	6538	3.17378640776699	1.0	1.0	0.9941902687000727
GOTERM_MF_DIRECT	GO:0008066~glutamate receptor activity	4	0.08966599417171038	0.09536225880660323	GRIK3, KBP, GRIK4, GRIK2	2060	4	6538	3.17378640776699	1.0	1.0	0.9941902687000727
GOTERM_MF_DIRECT	GO:0038191~neuropilin binding	4	0.08966599417171038	0.09536225880660323	SEMA3C, SEMA3D, SEMA3A, SEMA3E	2060	4	6538	3.17378640776699	1.0	1.0	0.9941902687000727
GOTERM_MF_DIRECT	GO:0001640~adenylate cyclase inhibiting G-protein coupled glutamate receptor activity	4	0.08966599417171038	0.09536225880660323	GRM3, GRM5, GRIK3, GRM1	2060	4	6538	3.17378640776699	1.0	1.0	0.9941902687000727
GOTERM_MF_DIRECT	GO:0005225~volume-sensitive anion channel activity	4	0.08966599417171038	0.09536225880660323	LRRC8C, LOC107056693, LRRC8D, LRRC8A	2060	4	6538	3.17378640776699	1.0	1.0	0.9941902687000727
GOTERM_MF_DIRECT	GO:0004653~polypeptide N-acetylgalactosaminyltransferase activity	4	0.08966599417171038	0.09536225880660323	GALNT7, GALNT6, GALNT3, GALNT1	2060	4	6538	3.17378640776699	1.0	1.0	0.9941902687000727
GOTERM_MF_DIRECT	GO:0015277~kainate selective glutamate receptor activity	4	0.08966599417171038	0.09536225880660323	GRIK3, KBP, GRIK4, GRIK2	2060	4	6538	3.17378640776699	1.0	1.0	0.9941902687000727
GOTERM_MF_DIRECT	GO:0019003~GDP binding	19	0.42591347231562426	0.09803776210586687	RAB5B, RALA, RAB5C, DIRAS2, MIEF1, RAB22A, RHOB, RAB10, RAP1B, NRAS, RAP2A, RAB31, RAP1A, RAB14, RAB35, RAB9A, KRAS, RAB8A, ARL8B	2060	43	6538	1.4023707383156467	1.0	1.0	0.9941902687000727
