# Supplementary material for: miRNA Expression Signatures Induced by Chicken Astrovirus Infection in Chickens
Source: Int J Mol Sci. 2023 Oct 12;24(20):15128. doi: 10.3390/ijms242015128 (PMC10606767; doi:10.3390/ijms242015128)
Supplement: Supplementary file 1 [file ijms-24-15128-s001.zip › Supplementary File S4.xlsx]

## Sheet: Arkusz1
Category	Term	Count	%	PValue	Genes	List Total	Pop Hits	Pop Total	Fold Enrichment	Bonferroni	Benjamini	FDR
GOTERM_CC_DIRECT	GO:0005634~nucleus	595	13.337816633041918	3.8040482560238504E-6	SPI1, C2H6ORF52, SMC6, MSANTD4, GABPB1, RBPJ, SOX21, ELK3, HOXA9, RNF114, PPP4R2, ZC3H12B, GPBP1, ZC3H12A, PIP4K2A, HOXA1, DIP2B, HOXA7, PKNOX1, PRKACB, HOXA5, HOXA4, DDX17, MEF2A, NKX2-8, MBNL1, RBFOX1, MEF2C, CSNK2A1, PRKCD, RFX3, PRKCA, ISL1, AR, ATF7, HOXB1, CLOCK, CGGBP1, ATF3, HOXB5, CDCA2, CRABP2, CTBP1, CDCA9, BAZ2B, GATA3, PRDM11, GATA2, HIF1A, IQGAP3, OAZ2, RAD21, PRDX1, PRDM16, HESX1, …	2197	1688	7144	1.14618814540293	0.002974143894966086	0.0029781861361220328	0.0029591683447036292
GOTERM_CC_DIRECT	GO:0098978~glutamatergic synapse	50	1.1208249271463797	7.6071165673615145E-6	SNAP25, ARF4, SH3GL3, DGKB, ITGB3, CLSTN1, GRIK3, GRIK2, GRM1, GRM3, PCLO, CALB1, NETO1, RAC1, KPNA2, SH3GL1, EPHA4, KCND2, ACTN1, ADAM10, BCR, PLCB4, ADORA2B, PAFAH1B1, NLGN1, CTTNBP2, CTBP1, PLPPR4, SEMA3A, SLC1A2, ABHD6, CLCN3, CPLX1, CDC42, PPP3R1, FLRT3, SLITRK1, ADAM23, PACSIN2, PAK3, PAK2, LGI1, HOMER1, DTNBP1, SLC4A8, ACTC1, AGRN, CBLN2, ADGRL2, CBLN1	2197	93	7144	1.7482295016175526	0.005938690775891486	0.0029781861361220328	0.0029591683447036292
GOTERM_CC_DIRECT	GO:0005829~cytosol	376	8.428603452140775	2.433178408974373E-5	ERRFI1, PI4K2B, TES, ZFYVE9, MLC1, CBLB, BACH2, MYLK, PCMT1, RPS6KA3, NUB1, RNF114, RASSF2, RASSF3, PPAT, DPYSL2, WDR91, FAM110B, STMN1, LONP1, PIP4K2A, AKT1, FBXO7, SKP1, GABARAPL2, MBNL1, PRKCH, CSNK2A1, TANGO2, PRKCD, PRKCA, GAPVD1, MIF4GD, CLPX, BCR, ARMC1, TIAM1, AR, RNF126, SFRP1, CDC34, PRKD3, BIN1, HECW1, HPRT1, CLOCK, EPHA3, HOXB5, STXBP1, MAPKAP1, DCUN1D1, SLAIN2, BCL10, PIK3R1, VPS26B,…	2197	1035	7144	1.181296409904591	0.018871676132111825	0.006350595647423113	0.006310042673940207
GOTERM_CC_DIRECT	GO:0005794~Golgi apparatus	106	2.376148845550325	4.615516814134699E-5	DCLRE1C, UBXN2B, CASC4, FGFRL1, ZDHHC3, FGF7, RASSF2, LIPG, FAM3C, LARGE1, SLC30A7, PDGFRA, ST6GAL2, FBXW7, ENTPD4, TANGO2, SEMA6D, SLC35C2, ADAM10, CASD1, MIF4GD, TPST1, KIF20A, PDXDC1, SAR1B, MAPKAP1, ADRB2, GIGYF2, PDCD10, ST8SIA5, ST3GAL6, ST3GAL1, ST3GAL2, SLC35E1, ST8SIA2, SLC35E3, SMAD6, GKAP1, STK26, ALB, GRB2, ACO1, PSMG1, FGFR3, TP73, TENM1, ARF4, ARF1, TENM2, CLINT1, SH3RF1, BICD2, SGC…	2197	247	7144	1.3954693463114036	0.03549506565962268	0.0077657419541895065	0.007716152286538233
GOTERM_CC_DIRECT	GO:0005886~plasma membrane	369	8.271687962340282	4.958966765127399E-5	VEZT, PI4K2B, VIPR1, TES, GHRHR-LR, MLC1, CBLB, AQP3, SLC4A5, FGFRL1, EDNRA, RNF114, RASSF2, RASSF3, GJA3, DPYSL2, ARL6IP5, PIP4K2A, AKT1, PIP4K2B, GJA8, EPHB2, EPHB3, EPHA5, UNC13B, EPHA4, ENTPD1, ENTPD2, PRKCH, UNC5B, PRKCB, ACTN2, ACTN1, PRKCD, FRS2, PRKCA, UNC5C, TAAR2, UNC5D, GAPVD1, BCR, SLC5A7, TIAM1, CLDN5, AR, ASTL, BIN1, NF2L, AGTR1, VDAC1, EPHA3, GPM6A, ADCYAP1R1, TTYH3, TMEM63A, GYPC,…	2197	1021	7144	1.1752006230560148	0.03808546436011995	0.0077657419541895065	0.007716152286538233
GOTERM_CC_DIRECT	GO:0005654~nucleoplasm	270	6.05245460659045	4.6747909613586004E-4	SPI1, CBLB, GABPB1, RBPJ, PTPDC1, BACH2, ELK3, RPS6KA3, NUB1, RASSF2, RPS6KA5, RPS6KA2, CDC27, ZC3H12A, LONP1, DPF3, AKT1, PIP4K2B, HOXA7, FBXO7, TP63, HOXA4, PKNOX2, MBNL1, MBNL2, PRKCB, SLC35C2, NSMCE1, RUNX2, CLPX, RNF126, PRKD3, PSME3, MPPE1, FAM76A, ZFPM2, EPHA3, CGGBP1, ATF3, HOXB5, L3MBTL3, CTBP1, STXBP1, MAPKAP1, DCUN1D1, ZBTB1, XPA, GATA3, GATA2, SPAST, PGBD5, MIER3, RAD21, PRDM16, RDH14…	2197	744	7144	1.180054913591848	0.3065816040874979	0.06100602204572973	0.060616456132283184
GOTERM_CC_DIRECT	GO:0005942~phosphatidylinositol 3-kinase complex	12	0.26899798251513113	8.362418083447217E-4	SOCS3, SOCS1, CISH, PIK3CD, PIK3R1, PIK3CB, PIK3C2A, SOCS6, SOCS4, PIK3CG, PIK3R5, SOCS5	2197	15	7144	2.6013654984069183	0.4805845657979425	0.09353961941913101	0.09294230384174193
GOTERM_CC_DIRECT	GO:0043197~dendritic spine	21	0.4707464694014795	0.0010418476883945682	EPHA4, GRIA2, ARF4, NTRK2, TENM2, KCND2, CTTNBP2, FMR1, DTNBP1, ABHD17C, CDC42, GRM3, BCR, CALB1, CTTN, ABHD17B, ADORA1, KBP, RAC1, RAB8A, GRIA3	2197	35	7144	1.951024123805189	0.5578879789594374	0.10197084250161836	0.10131968769637176
GOTERM_CC_DIRECT	GO:0016020~membrane	135	3.026227303295225	0.0025990445446487298	FAM49A, SLC46A3, FAM49B, DENND5B, FMR1, CASC4, GXYLT1, MSMO1, TMEM263, ACTG1, LOXL2, MFSD13A, STK10, ABHD13, RIMS3, APMAP, POFUT1, ARHGDIA, STMN1, TNFSF10, ARL6IP5, TNFSF11, DENND5A, SH3GLB1, SH3GLB2, MYLIP, ENTPD1, RALBP1, ENTPD2, KCNH5, PRKCB, ACSL1, ENTPD4, ENTPD5, BROX, DIO2, COG1, GAPVD1, DGKZ, PRLR, FRMD1, BCR, DISP3, TIAM1, COL4A1, PRKD3, RGS9BP, TRABD2B, LY6E, SLC45A4, KHDRBS1, GYPC, LYPD…	2197	356	7144	1.2330910894836167	0.8696720176873904	0.2261168753844395	0.22467296174852353
GOTERM_CC_DIRECT	GO:0005737~cytoplasm	538	12.060076216095046	0.004274525839628792	TRIO, TES, C2H6ORF52, RBPJ, PTPDC1, MYLK, PCMT1, LSM12, RNF114, PPP4R2, DPYSL2, STMN1, DPYSL3, ROPN1L, DIP2B, PKNOX1, PKNOX2, MBNL1, WSB1, MBNL2, PRKCB, FRS2, CD2AP, CLDN5, DYNC1LI2, BIN1, HECW2, PSME3, RUFY2, HECW1, HPRT1, CLOCK, MAPKAP1, MTMR9, GATA2, MTMR4, HIF1A, IQGAP3, OAZ2, EPB41L5, ATG7, FZD3, CREBBP, GPR12, HOMER1, CHKA, ARPP21, PLK2, FN1, LNPEP, BTBD10, PBX1, DAZL, EIF6, TDP2, TOLLIP, R…	2197	1606	7144	1.089301555217094	0.9650601582267027	0.31352669470230643	0.3115246085292393
GOTERM_CC_DIRECT	GO:0005911~cell-cell junction	24	0.5379959650302623	0.004758909634289345	TENM2, PRKCH, SH3KBP1, MAGI3, PRKCD, MAGI2, FRS2, PIK3R1, LIN7C, SAV1, CDC42, TMEM47, ADAM17, FLRT2, FLRT3, PDZD11, CDH11, PACSIN2, AKT1, GRB2, NRCAM, TEK, PAK2, VCL	2197	46	7144	1.6965427163523383	0.9761297140915906	0.31352669470230643	0.3115246085292393
GOTERM_CC_DIRECT	GO:0042734~presynaptic membrane	10	0.22416498542927593	0.004805006815361018	UNC13B, SLC4A8, SNAP25, GRIK3, KBP, CACNA1B, GRIK4, GRIK2, SLC6A2, GRIN2B	2197	13	7144	2.5013129792374214	0.9769799196105279	0.31352669470230643	0.3115246085292393
GOTERM_CC_DIRECT	GO:0005769~early endosome	34	0.7621609504595382	0.008021667228649575	RAB5B, TSG101, RAB5C, ZFYVE9, DERL2, CXCR4, HMGB1, VPS26B, CLCN3, TM9SF4, RAB22A, HSPD1, LAPTM4B, LIPG, PACSIN2, CCR6, CCDC93, PLEKHJ1, PTPN1, NTRK2, PPP1R21, SORL1, RHOB, EHD3, EHD4, RAB31, RABEP1, CLCN4, RAB14, TOLLIP, WDFY1, WDFY2, STEAP2, EPHA3	2197	74	7144	1.4940274821931627	0.9981752145925705	0.4677898428267376	0.46480267907944034
GOTERM_CC_DIRECT	GO:0005667~transcription factor complex	42	0.941492938802959	0.008364058492432089	SPI1, EPAS1, SATB2, LEF1, CREM, SIX1, GATA2, ARNTL2, NPAS2, ARNTL, CREG1, DHRS7B, ANKRD1, PKNOX1, E2F5, TEAD1, SKIL, TEAD3, ATF7IP, TLE3, TCF7L2, TFAP2D, TLE1, TCF12, LMO2, NFATC3, RFX3, NFATC2, HNF1A, SMAD6, RUNX2, NR4A2, SKI, MEIS1, GFI1B, NR4A3, CREB1, TFDP2, LHX1, AHRR, NAA15, CLOCK	2197	96	7144	1.4226217569412838	0.9986074237552574	0.4677898428267376	0.46480267907944034
GOTERM_CC_DIRECT	GO:0031463~Cul3-RING ubiquitin ligase complex	13	0.2914144810580587	0.010673445902876909	KLHL15, PDCD6, KLHL12, KCTD2, TNFAIP1, KLHL42, KLHL20, KLHL9, ENC1, SPOP, SPOPL, ARIH1, KBTBD8	2197	21	7144	2.0129613975767824	0.9997756332805108	0.5403653931740507	0.5369147840222369
GOTERM_CC_DIRECT	GO:0043679~axon terminus	9	0.20174848688634836	0.011069649394616967	NTRK2, NRP1, FLRT3, GAD1, PNOC, KCNA2, PENK, CLCN3, SNCA	2197	12	7144	2.4387801547564862	0.9998360363436944	0.5403653931740507	0.5369147840222369
GOTERM_CC_DIRECT	GO:0000151~ubiquitin ligase complex	15	0.3362474781439139	0.01173207111616713	RNF11, DCUN1D3, DCUN1D1, UBE4A, RNF2, UBAC1, RNF144A, MKLN1, CAND1, MAEA, ARIH2, FEM1C, ARIH1, FBXO8, YPEL5	2197	26	7144	1.8759847344280662	0.9999029732204738	0.5403653931740507	0.5369147840222369
GOTERM_CC_DIRECT	GO:0043235~receptor complex	35	0.7845774490024657	0.013549861295602412	DDR1, NLGN1, ADCYAP1R1, BMPR2, RAMP3, ADRB2, LRP8, ACVR1C, RXRA, NT5DC3, EPHB2, ROS1, EPHB3, EPHA5, EPHA4, PDGFRA, NTRK2, INSR, NTRK3, NR1H3, PRLR, GFRA2, TGFBR1, ACVR2A, ADRA2A, TNFRSF1A, TGFBR2, KCTD8, TGFBR3, PTPRA, TEK, FGFR3, EPHA3, BMPR1A, CRLF2	2197	79	7144	1.4406296272823125	0.9999770473296217	0.5894189663587049	0.5856551159988154
GOTERM_CC_DIRECT	GO:0019005~SCF ubiquitin ligase complex	16	0.3586639766868415	0.014559198701148844	USP47, FBXW5, FBXW7, CUL1, FBXO48, FBXO32, FBXL14, TRAF7, FBXL8, FBXL21, FBXL3, ARIH1, FBXL4, FBXO7, FBXL7, SKP1	2197	29	7144	1.7940451713151162	0.999989702952127	0.5999922412105023	0.5961608731312527
GOTERM_CC_DIRECT	GO:0030173~integral component of Golgi membrane	13	0.2914144810580587	0.017006709543305545	SLC35B3, SGMS1, ENTPD4, SLC35B1, BET1L, ACER2, LFNG, TPST1, RER1, TBC1D20, CUX1, STEAP2, BET1	2197	22	7144	1.921463152232383	0.9999985307916118	0.665812678620412	0.6615610012345856
GOTERM_CC_DIRECT	GO:0005905~clathrin-coated pit	9	0.20174848688634836	0.0210930775216299	BMPR2, CTTN, RAB35, AP1S2, SH3BP4, AP1S3, VLDLR, DNM1L, HSPD1	2197	13	7144	2.251181681313679	0.9999999436990193	0.7864704618779148	0.7814483005632411
GOTERM_CC_DIRECT	GO:0000159~protein phosphatase type 2A complex	8	0.17933198834342076	0.024676907160747583	PPP2CA, PPP2CB, PPP2R2C, PPP2R2B, PPP2R5E, PPP2R5A, PPP2R5C, NKD1	2197	11	7144	2.3648777258244715	0.9999999968137406	0.8653118901349731	0.859786271424022
GOTERM_CC_DIRECT	GO:0005815~microtubule organizing center	15	0.3362474781439139	0.02541784607037597	UBXN2B, PRKCZ, CDC42, KAT2B, ARL2BP, AKAP9, SPECC1L, NUF2, CDK1, CCT8, SMTNL2, MAPRE1, SSX2IP, MAPRE2, CLASP1	2197	28	7144	1.7419858248260616	0.9999999982426838	0.8653118901349731	0.859786271424022
GOTERM_CC_DIRECT	GO:0005856~cytoskeleton	51	1.1432414256893073	0.026559191061322922	TENM1, SNAP25, DYRK2, WDR1, ACTG1, SGCE, SGCD, SGCB, ZC3H12A, ARL6IP5, FAM65B, RAC1, JAK2, TNS1, TMOD1, MYLIP, PPP1R12A, TMOD2, TPM1, LRRC40, RHOH, FRMD1, RHOB, ACTA2, FAM234B, FRMD5, BIN1, NF2L, TMSB15B, AMPH, TAGLN3, SAXO2, VCL, EPB41, RHOBTB3, ADD3, CNN2, FGD3, EPB41L5, FGD4, FGD5, SNTG1, PACSIN2, DMD, WASF3, EVC2, LIMK1, MICAL3, PARVB, KITLG, KATNBL1	2197	128	7144	1.2956019572143833	0.9999999992979358	0.8664936083756604	0.860960443571218
GOTERM_CC_DIRECT	GO:0036464~cytoplasmic ribonucleoprotein granule	12	0.26899798251513113	0.031319595519106486	CDC42, MOV10, SOCS1, ZC3H12B, FMR1, USP3, ZC3H12A, RAC1, GABPB1, IQGAP3, TAF5L, DYNC1I1	2197	21	7144	1.8581182131477991	0.9999999999848873	0.9809297316584151	0.9746658125545938
GOTERM_CC_DIRECT	GO:1990907~beta-catenin-TCF complex	5	0.11208249271463797	0.03361332962378488	TLE3, BCL9, TLE1, TCF7, LEF1	2197	5	7144	3.251706873008648	0.9999999999976386	1.0	0.9948849104859335
GOTERM_CC_DIRECT	GO:0005925~focal adhesion	26	0.5828289621161175	0.03826611766651419	NRP1, RALA, TES, ITGB3, PXN, LPP, ACTG1, PDLIM3, FLRT2, FLRT3, C9ORF58, PACSIN2, ANXA6, TNS1, ACTN1, LIMK1, SORBS2, ADAM17, CTTN, DLC1, IRF2, ZYX, MYH9, MAPRE1, VCL, FERMT2	2197	59	7144	1.4329555711563535	0.999999999999946	1.0	0.9948849104859335
GOTERM_CC_DIRECT	GO:0005887~integral component of plasma membrane	128	2.869311813494732	0.038650403008264986	CHRM2, PLXND1, HHIP, PCDH11X, LOC107056693, RRH, RXFP1, RXFP2, GPR174, MAEA, GJA3, GJA5, SLC16A7, SLC16A8, NRCAM, GJA8, SLC16A9, EPHB2, ROS1, KCNH1, EPHB3, EPHA5, EPHA4, PDGFRA, SLC15A1, SEMA6A, KCNK10, DSCAM, KCNH8, SEMA6D, KCNK13, GABRG1, ADAM17, ADGRB3, PLPP3, EPHA3, PLPP1, TRABD2B, SEMA7A, CHRNA5, PCDH10, ADRB2, CACNA1C, APCDD1, PCDH19, CALHM2, FLRT2, FLRT3, TSPAN6, SLC38A6, DRD1, PROM1, SLC3…	2197	362	7144	1.1497748059257098	0.9999999999999606	1.0	0.9948849104859335
GOTERM_CC_DIRECT	GO:0031252~cell leading edge	8	0.17933198834342076	0.04372706803353145	ARF1, LMO4, CAPRIN1, ACTN1, MYH9, CXCR4, SSX2IP, PAFAH1B1	2197	12	7144	2.1678045820057656	0.9999999999999993	1.0	0.9948849104859335
GOTERM_CC_DIRECT	GO:0031234~extrinsic component of cytoplasmic side of plasma membrane	15	0.3362474781439139	0.04828839834529243	ERRFI1, SNAP25, SYK, STAC, OSBPL2, IQGAP3, TIAM1, FER, FYN, ESYT2, SNX9, KRAS, RAC1, FERMT2, SNX5	2197	30	7144	1.625853436504324	1.0	1.0	0.9948849104859335
GOTERM_CC_DIRECT	GO:0030017~sarcomere	7	0.15691548980049316	0.05288047658911013	TMOD1, ARF1, ACTC1, MTMR12, MMP2, LRRC40, CALM2	2197	10	7144	2.2761948111060537	1.0	1.0	0.9948849104859335
GOTERM_CC_DIRECT	GO:0048471~perinuclear region of cytoplasm	62	1.389822909661511	0.055054404745534274	TENM1, SNAP25, RAB3C, YWHAB, FMR1, HMGB2, MLC1, SH3RF1, TMEM100, SLC39A9, TLK2, DNM1L, ROS1, ANKRD13A, SLC30A7, TPD52, FBXW7, PDE4D, PRKCD, AXIN1, TRAF6, RARB, PAFAH1B1, MTPN, SEC23A, ANP32A, DCUN1D3, HSP90B1, BAG5, SPAST, DNAJB6, PLCG2, MAP7, TP53BP2, ATP9B, ATP9A, SNX5, SNCA, ARFGEF1, GALNT6, NTRK2, NOS2, GALNT3, BDNF, GALNT1, FN1, LNPEP, LAMB1, INHBB, TYR, KLHL20, RAB10, EHD3, RAD51, DAB1, EHD…	2197	166	7144	1.2144929284731096	1.0	1.0	0.9948849104859335
GOTERM_CC_DIRECT	GO:0030424~axon	44	0.9863259358888142	0.05718314821918232	SNAP25, NRP1, MTPN, PRKAA2, CHRNA7, SEMA3A, FMR1, SLC6A1, ACTG1, GRM3, PRTG, PCLO, DPYSL2, SCN9A, NPTN, NRCAM, CTNNA2, DIP2B, EPHB2, GABRA2, EPHA5, EPHA4, NTRK2, TGFB2, FZD3, HOMER1, SYT1, BDNF, KCNB1, INSR, NTRK3, DTNBP1, NGF, BCR, OLFM1, SLC5A7, NFASC, BIN1, TMEM57, CNTN1, SCN2A, AGRN, ADGRL2, HCN1	2197	113	7144	1.2661513487821285	1.0	1.0	0.9948849104859335
GOTERM_CC_DIRECT	GO:0043005~neuron projection	45	1.0087424344317417	0.06576493998096362	GABRB3, TENM1, TENM2, ADCYAP1R1, CAMK2D, CHRNA5, KLHL14, CHRNA7, SNAP23, OPRL1, HMGB1, SLC6A1, SLC6A2, GABRR2, GRM5, RELN, CALB1, STMN1, EPHB2, EPHB3, GABRA2, EPHA5, SLC12A2, GABRA1, EPHA4, BCL11B, NPY5R, LIMK1, DTNBP1, GPR1, BRAF, SSTR2, FAM126A, GRIN2B, SSTR5, GABRG1, VAMP7, GLRB, RGS9BP, DCX, CDH13, VIP, EPHA3, PAFAH1B1, CPEB4	2197	117	7144	1.250656489618711	1.0	1.0	0.9948849104859335
GOTERM_CC_DIRECT	GO:0098793~presynapse	14	0.3138309796009863	0.077062121776639	CHRM2, SH3GL3, NLGN1, STXBP1, FMR1, SNAP23, DOC2B, LIN7C, CACNB2, ADORA2B, PDZD11, TBC1D24, SNAP29, SH3GL1	2197	29	7144	1.5697895249007265	1.0	1.0	0.9948849104859335
GOTERM_CC_DIRECT	GO:0000775~chromosome, centromeric region	14	0.3138309796009863	0.077062121776639	FMR1, CDCA9, PPP2R5C, SMC6, SMC1B, PPP2CA, PPP2CB, CENPF, MIS18A, ZW10, RAD21, CENPL, CENPP, CENPQ	2197	29	7144	1.5697895249007265	1.0	1.0	0.9948849104859335
GOTERM_CC_DIRECT	GO:0042383~sarcolemma	15	0.3362474781439139	0.082472720137935	TMOD1, KCNB1, ACTN1, ANXA5, DTNBP1, CACNA1C, SGCE, CACNB2, PPP3R1, SGCD, SGCB, ANXA6, DMD, ACP1, VCL	2197	32	7144	1.524237596722804	1.0	1.0	0.9948849104859335
GOTERM_CC_DIRECT	GO:0000118~histone deacetylase complex	9	0.20174848688634836	0.08413483658717325	HDAC4, KDM3A, MECOM, SIN3B, TBL1XR1, SATB2, HDAC9, PHF21A, HDAC7	2197	16	7144	1.8290851160673645	1.0	1.0	0.9948849104859335
GOTERM_CC_DIRECT	GO:0005912~adherens junction	21	0.4707464694014795	0.08618844142961862	VEZT, BMPR2, JAG1, SNAP23, FRS2, MPP5, EPB41L5, CDH5, CDH4, FRMD5, PDLIM3, NF2L, CDH11, CDH13, MYH9, CTNNA2, NECTIN3, SSX2IP, VCL, FERMT2, CDH18	2197	49	7144	1.3935886598608493	1.0	1.0	0.9948849104859335
GOTERM_CC_DIRECT	GO:0098839~postsynaptic density membrane	7	0.15691548980049316	0.08672475990324238	GRM5, ABHD17B, KBP, ABHD17C, CACNA1C, GRIN2B, GRM1	2197	11	7144	2.0692680100964123	1.0	1.0	0.9948849104859335
GOTERM_CC_DIRECT	GO:0005943~phosphatidylinositol 3-kinase complex, class IA	4	0.08966599417171038	0.08933650921759313	PIK3CD, PIK3R1, PIK3CB, PIK3CG	2197	4	7144	3.251706873008648	1.0	1.0	0.9948849104859335
GOTERM_CC_DIRECT	GO:0034702~ion channel complex	4	0.08966599417171038	0.08933650921759313	LRRC8C, LOC107056693, LRRC8D, LRRC8A	2197	4	7144	3.251706873008648	1.0	1.0	0.9948849104859335
GOTERM_CC_DIRECT	GO:0032983~kainate selective glutamate receptor complex	4	0.08966599417171038	0.08933650921759313	GRIK3, KBP, GRIK4, GRIK2	2197	4	7144	3.251706873008648	1.0	1.0	0.9948849104859335
GOTERM_CC_DIRECT	GO:0005768~endosome	33	0.7397444519166106	0.0900309071921483	PI4K2B, RAB5B, PLEKHF1, CDKN1B, RAB5C, PKN3, MLC1, TNFAIP1, VPS26B, GIGYF2, BLOC1S6, SPAST, PACSIN2, CLVS2, FYN, RAB11FIP2, ATP9B, RAB8A, SNX5, ATP9A, CD164, SMAD6, SORL1, TGFBR1, BET1L, TMEM175, MARCH3, RAB11B, RAB33B, RAB10, TMEM106B, GRB2, STEAP2	2197	84	7144	1.2774562715391118	1.0	1.0	0.9948849104859335
GOTERM_CC_DIRECT	GO:0005901~caveola	13	0.2914144810580587	0.09309923398725309	BMPR2, INSR, ADRA1B, LRP8, ADRA1A, TGFBR2, DLC1, KCNMA1, PACSIN2, CDH13, ADTRP, PLPP1, BMPR1A	2197	27	7144	1.5656366425597195	1.0	1.0	0.9948849104859335
GOTERM_CC_DIRECT	GO:0000785~chromatin	39	0.8742434431741762	0.09348110641669183	KDM3A, CEBPB, SPI1, BNC2, ZBTB46, CHD7, HMGB2, PDS5B, GATA3, PDS5A, LOXL2, RXRA, SIN3B, RAD21, GABPA, TP63, BRD3, DFFB, EGR1, AKIRIN2, PLK2, USP3, RFX3, NR1H3, NFATC2, ISL1, RUNX2, AR, SFPQ, ZEB2, FER, RAD51, MIS18A, HAT1, CHMP2A, TAF4, MXD1, CHMP7, PPARD	2197	102	7144	1.2432996867386008	1.0	1.0	0.9948849104859335
GOTERM_CC_DIRECT	GO:0042995~cell projection	18	0.4034969737726967	0.09506173096385857	TENM2, TENM3, ACTN2, PDPK1, ACTN1, CLSTN1, RHOBTB3, RHOH, RHOB, CDC42, LAPTM4B, SH3PXD2A, TBC1D24, CCT8, RAC1, VCL, SH3GL1, IMPG2	2197	41	7144	1.4275786271745285	1.0	1.0	0.9948849104859335
GOTERM_CC_DIRECT	GO:1904115~axon cytoplasm	10	0.22416498542927593	0.09553761598621408	AP3M1, BLOC1S6, AGTPBP1, SPAST, KIF3A, DTNBP1, ARL8A, SYBU, PAFAH1B1, ARL8B	2197	19	7144	1.7114246700045515	1.0	1.0	0.9948849104859335
GOTERM_CC_DIRECT	GO:0098982~GABA-ergic synapse	10	0.22416498542927593	0.09553761598621408	GABRA2, GABRA1, PCLO, CALB1, KCND2, GLRB, SLITRK1, CTBP1, LRRTM2, ABHD6	2197	19	7144	1.7114246700045515	1.0	1.0	0.9948849104859335
GOTERM_CC_DIRECT	GO:0000932~P-body	14	0.3138309796009863	0.09906555734213332	DDX6, PUM1, PNRC2, MOV10, PSMA6, CNOT7, AGO3, AGO4, AGO1, ZC3H12A, MKRN2, IGF2BP3, DCP1A, CNOT9	2197	30	7144	1.5174632074040357	1.0	1.0	0.9948849104859335
