# Supplementary material for: miRNA Expression Signatures Induced by Chicken Astrovirus Infection in Chickens
Source: Int J Mol Sci. 2023 Oct 12;24(20):15128. doi: 10.3390/ijms242015128 (PMC10606767; doi:10.3390/ijms242015128)
Supplement: Supplementary file 1 [file ijms-24-15128-s001.zip › Supplementary File S5.xlsx]

## Sheet: Arkusz1
Category	Term	Count	%	PValue	Genes	List Total	Pop Hits	Pop Total	Fold Enrichment	Bonferroni	Benjamini	FDR
KEGG_PATHWAY	gga04010:MAPK signaling pathway	118	2.645146828065456	6.9619020229201035E-9	NRK, CRKL, FGF5, ELK4, RPS6KA3, FGF6, RPS6KA6, FGF7, RPS6KA5, RPS6KA2, STMN1, AKT3, AKT1, NRTN, MAP3K9, PRKACB, MAP3K7, MAP3K5, MAP2K4, PDGFRA, MEF2C, PRKCB, HGF, CACNA2D1, CACNA2D3, PRKCA, EREG, CACNB2, CACNB4, VEGFRKDRL, MAPKAPK2, EPHA2, CSF1R, CACNA1B, CACNA1D, CACNA1C, EFNA5, STK4, NLK, CACNA1E, CACNA1H, RAP1B, PPP3R1, RAP1A, MAP3K20, MAP2K5, TGFB2, BDNF, INSR, IGF2, NFATC3, NFATC1, BRAF, GDN…	1501	259	5207	1.580480451899506	1.204408334398721E-6	1.204409049965178E-6	1.1278281277130568E-6
KEGG_PATHWAY	gga04070:Phosphatidylinositol signaling system	48	1.0759919300605245	1.4035027273706892E-6	IPPK, PI4K2B, DGKE, DGKD, MTMR3, DGKB, ITPR1, MTMR8, PTEN, PIK3R3, PIK3CD, ITPR3, PIK3R1, PIK3CB, MTMR4, PIK3C2A, MTMR6, MTMR7, INPP5B, IMPA1, INPP5F, PPIP5K2, INPP5E, PLCG2, PLCE1, PIP4K2A, PIP4K2B, PIP5K1B, PIP5K1C, IP6K3, PRKCB, ITPK1, PRKCA, DGKZ, INPP4A, INPP4B, PLCB4, SYNJ1, IMPAD1, DGKQ, PI4KA, PI4KB, CALM1, CALM2, PLCD1, DGKI, DGKH, CDS2	1501	89	5207	1.8709324869562614	2.4277666719896285E-4	1.2140298591756462E-4	1.1368372091702583E-4
KEGG_PATHWAY	gga04144:Endocytosis	100	2.2416498542927594	3.5017161152942025E-6	WASHC4, SH3GL3, ZFYVE9, WIPF1, ARPC5L, CBLB, KIF5B, PMLL, VPS36, SH3GL1, SH3GLB1, SH3GLB2, RAB2B, USP8, PDGFRA, IST1, RUFY1, ZFYVE16, RAB31, BIN1, PARD3, RUFY2, RAB35, AMPH, RAB5B, TSG101, RAB5C, AGAP1, NEDD4L, VPS26B, PRKCZ, ACTR3B, GRK3, SNX2, GRK7, GRK6, CLTCL1, PIP5K1B, PIP5K1C, RAB11FIP2, RAB11FIP3, RAB11FIP4, SNX5, RAB11FIP5, SMURF2, SMURF1, IQSEC1, IQSEC3, STAM, EHD3, DAB2, EHD4, CHMP2A, F…	1501	233	5207	1.4888500656214885	6.056144900837834E-4	2.0193229598196568E-4	1.8909267022588694E-4
KEGG_PATHWAY	gga04520:Adherens junction	46	1.0311589329746693	1.0685138134129477E-5	ROCK2, TCF7, LEF1, PTPRM, NLK, IQGAP3, ACTG1, CDC42, RAP1B, CDH5, RAP1A, PDCD10, KRIT1, CTNNA1, EP300, FYN, CTNNA2, RAC1, WASF1, ACP1, MAP3K7, WASF3, PTPN1, TCF7L2, CREBBP, SMURF2, CSNK2A1, SMURF1, ACTN1, INSR, WASF3L, ARHGAP29, SORBS1, TGFBR1, TGFBR2, TJP1, AFDN, FER, PTPRB, PARD3, SNAI2, CCM2, SSX2IP, MET, NECTIN3, VCL	1501	89	5207	1.792976966666417	0.0018468312776649398	4.621322243010999E-4	4.327480944322438E-4
KEGG_PATHWAY	gga04140:Autophagy - animal	60	1.3449899125756557	4.6602982670722855E-5	IRS4, WDR41, PTEN, PIK3CD, IRS2, HMGB1, PIK3CB, ZFYVE1, MAP1LC3A, RB1CC1, AKT3, AKT1, MAP3K7, PRKACB, SNAP29, RAB8A, SH3GLB1, ATG3, GABARAPL2, RUBCN, DAPK1, PDPK1, DAPK2, PRKCD, TSC1, WIPI2, ATG14, RAB33B, ERN1, TRAF6, RRAGD, ULK2, SMCR8, ULK1, ATG4A, BECN1, PRKAA2, MTMR3, ITPR1, PIK3R3, PIK3R1, MTMR4, HIF1A, CAMKK2, PPP2CA, PPP2CB, NRAS, MAPK8, TP53INP2, NRBF2, ATG7, ATG5, UVRAG, RAB39B, EIF2AK4…	1501	131	5207	1.5888644211746876	0.00803008906085334	0.0016124632004070108	0.0015099366385314204
KEGG_PATHWAY	gga04310:Wnt signaling pathway	65	1.4570724052902937	2.5808668477564584E-4	GSK3A, WNT2B, CTNND2, PPP3CA, CCND2, EP300, RAC1, MAP3K7, PRKACB, SKP1, RNF43, TLE3, TLE1, CSNK2A1, PRKCB, SERPINF1, AXIN1, WNT9B, PRKCA, CACYBP, DKK2, SFRP4, SFRP1, SFRP2, PLCB4, DAAM1, TBL1XR1, ROR1, PPARD, CAMK2D, CTBP2, ROCK2, CTBP1, TCF7, LEF1, CUL1, WNT8A, PRICKLE1, NLK, APCDD1, NKD1, LRP6, PPP3R1, MAPK8, ZNRF3, WNT11, FRZB, WIF1, GPC4, TCF7L2, CREBBP, FZD3, RYK, FZD6, SIAH1, NFATC3, NFATC2…	1501	152	5207	1.4834627791998316	0.04367241176890724	0.007441499411031121	0.006968340488942438
KEGG_PATHWAY	gga04068:FoxO signaling pathway	52	1.165657924232235	0.001287555905712632	CDKN1B, SETD7, IRS4, PTEN, PRKAG2, PIK3CD, IRS2, PIK3CB, GRM1, IKBKB, CCND2, AKT3, TNFSF10, AKT1, EP300, GABARAPL2, USP7, PDPK1, TGFBR1, TGFBR2, CAT, SGK3, SOS1, SGK1, SOS2, PRKAA2, FOXO6, PIK3R3, PIK3R1, NLK, FOXO3, STK4, FOXO1, NRAS, MAPK8, S1PR1, CREBBP, TGFB2, HOMER1, HOMER2, PLK2, INSR, BRAF, FBXO32, MAPK10, MAPK11, IL6, BCL6, CCNG2, GRB2, KRAS, LOC107051846	1501	122	5207	1.4785989668090127	0.1997976890643246	0.028106471873609262	0.026319355164882662
KEGG_PATHWAY	gga04012:ErbB signaling pathway	36	0.8069939475453934	0.0012997212427102549	SHC4, GSK3A, CAMK2D, CDKN1B, SHC3, PIK3R3, PIK3CD, CBLB, PIK3R1, PIK3CB, CRKL, MAPK8, NRAS, ERBB4, AKT3, ABL1, PLCG2, ABL2, AKT1, PAK6, PAK3, PAK2, MAP2K4, PRKCB, GAB1, BRAF, PRKCA, NRG2, EREG, MAPK10, NRG3, RPS6KB1, GRB2, KRAS, SOS1, SOS2	1501	77	5207	1.6218797857705252	0.20148220340201173	0.028106471873609262	0.026319355164882662
KEGG_PATHWAY	gga00562:Inositol phosphate metabolism	33	0.7397444519166106	0.0018404595627396826	IPPK, PI4K2B, MTMR3, MTMR8, PTEN, PIK3CD, PIK3CB, MTMR4, PIK3C2A, PIK3CG, MTMR6, MTMR7, INPP5B, IMPA1, INPP5F, INPP5E, PLCG2, PLCE1, INPP5K, PIP4K2A, PIP4K2B, PIP5K1B, PIP5K1C, ITPK1, INPP4A, INPP4B, PLCB4, SYNJ1, PI4KA, PLCH1, PI4KB, PLCH2, PLCD1	1501	70	5207	1.6353954506519464	0.27290116752902616	0.035377722705996116	0.03312827212931429
KEGG_PATHWAY	gga04510:Focal adhesion	73	1.6364043936337145	0.004997193963046481	GSK3A, ITGB3, RASGRF1, TNC, PTEN, PIK3CD, PIK3CB, MYLK, CRKL, ACTG1, PPP1CC, CCND2, TNN, AKT3, CAPN2, AKT1, TNR, ITGB8, RAC1, ITGB6, VAV3, PDGFRA, PPP1R12A, ITGA4, PRKCB, PDPK1, ACTN1, HGF, EMP1, PRKCA, COL2A1, COL4A2, COL4A1, VEGFRKDRL, COL4A3, ITGA8, COL4A6, COL4A5, TLN2, SOS1, SOS2, MET, VCL, ITGA9, SHC4, SHC3, ROCK2, PXN, LAMA3, PIK3R3, PIK3R1, THBS2, CDC42, RAP1B, MAPK8, RAP1A, RELN, PAK6, F…	1501	192	5207	1.3189505607372862	0.5796559987502931	0.07968142686322124	0.07461497775631122
KEGG_PATHWAY	gga04910:Insulin signaling pathway	49	1.0984084286034521	0.005066449106910021	GSK3A, PDE3B, IRS4, PRKAG2, PIK3CD, IRS2, CBLB, PIK3CB, HK1, CRKL, IKBKB, PPP1CC, AKT3, AKT1, PRKACB, PDPK1, TSC1, PPP1R3B, PPP1R3D, SOS1, SOS2, SHC4, SHC3, PRKAA2, PIK3R3, PIK3R1, PRKCZ, FOXO1, SOCS3, NRAS, MAPK8, SOCS1, PRKAR2A, MKNK1, MKNK2, PPARGC1A, EIF4E, SOCS4, PTPN1, INSR, BRAF, SORBS1, MAPK10, RPS6KB1, GRB2, KRAS, CALM1, LOC107051846, CALM2	1501	120	5207	1.4165167666000442	0.58468731477591	0.07968142686322124	0.07461497775631122
KEGG_PATHWAY	gga04150:mTOR signaling pathway	56	1.2553239184039453	0.008692914782026601	GSK3A, WNT2B, PTEN, PIK3CD, PIK3CB, IKBKB, RPS6KA3, RPS6KA6, RPS6KA2, AKT3, GRB10, AKT1, RNF152, MIOS, PRKCB, PDPK1, STRADA, STRADB, WNT9B, TSC1, PRKCA, TNFRSF1A, SLC7A5, RRAGD, ATP6V1B2, ULK2, ULK1, SOS1, SGK1, SOS2, PRKAA2, SEH1L, CAB39, MAPKAP1, WNT8A, PIK3R3, PRR5L, PIK3R1, LRP6, NRAS, WNT11, RICTOR, FNIP2, EIF4E, ATP6V1C1, FZD3, WDR59, INSR, FZD6, BRAF, RPS6KB1, GRB2, KRAS, LPIN1, LOC1070518…	1501	144	5207	1.3490635872381374	0.7791891690011675	0.1253228547742168	0.11735434955735911
KEGG_PATHWAY	gga04810:Regulation of actin cytoskeleton	75	1.6812373907195695	0.011161569231401824	CHRM2, ITGB3, ARPC1A, ARPC5L, PIK3CD, PIK3CB, MYLK, CRKL, ACTG1, FGF5, FGF6, PPP1CC, FGF7, CFL2, AKT3, PIP4K2A, AKT1, ITGB8, PIP4K2B, RAC1, ITGB6, VAV3, PDGFRA, PPP1R12A, ITGA4, ACTN1, F2R, TIAM1, SPATA13, ITGA8, MYH9, ARHGEF4, ARHGEF7, SOS1, SOS2, VCL, ITGA9, ARHGEF6, ROCK2, PXN, PIK3R3, CXCR4, PIK3R1, IQGAP2, ACTR3B, IQGAP3, KNG1, CDC42, GNA13, FGD3, NRAS, C5, C6, GNA12, PAK6, PIP5K1B, PIP5K1C,…	1501	204	5207	1.2753752400360545	0.8565557132789936	0.1383183475723624	0.12952353934521796
KEGG_PATHWAY	gga04912:GnRH signaling pathway	35	0.7845774490024657	0.01119339228909291	CAMK2D, ITPR1, ITPR3, ADCY2, CACNA1D, ADCY1, CACNA1C, ADCY7, CDC42, PLA2G4EL6, MAPK8, NRAS, PLA2G4EL2, PRKACB, MAP3K2, MAP2K4, EGR1, MAP3K3, MAP3K1, PRKCB, MMP2, FSHB, PLA2G4B, PRKCD, PLA2G4A, PRKCA, MAPK10, MAPK11, PLCB4, GRB2, KRAS, SOS1, CALM1, CALM2, SOS2	1501	83	5207	1.462840034354607	0.8573521375443898	0.1383183475723624	0.12952353934521796
KEGG_PATHWAY	gga04114:Oocyte meiosis	41	0.9190764402600313	0.01204386517678131	YWHAE, CAMK2D, YWHAB, ITPR1, CUL1, ITPR3, ADCY2, ADCY1, ADCY7, ANAPC10, PPP2CA, RPS6KA3, PPP1CC, PPP3CA, PPP2CB, RPS6KA6, PPP3R1, SLK, YWHAQ, PPP2R5E, RPS6KA2, CDC27, FBXO5, PRKACB, YWHAG, SKP1, YWHAH, PPP2R5A, PPP2R5C, SMC1B, MAPK11, AR, CPEB1, CCNE1, CDK1, SPDYA, CPEB3, CALM1, CALM2, CPEB2, CPEB4	1501	101	5207	1.40821630464179	0.8770819701524417	0.13890591170554442	0.13007374390923815
KEGG_PATHWAY	gga03250:Viral life cycle - HIV-1	23	0.5155794664873347	0.01976756804864089	CREBBP, CCNT2, TSG101, CPSF6, ELL, PSIP1, CXCR4, NUP153, MLLT1, MLLT3, SAMHD1, ELL2, BICD1, AFF4, BICD2, CDK9, KAT2B, XPO1, MAP1B, MAP1A, PIN1, EP300, SERINC5	1501	51	5207	1.5644602944442267	0.9683824165957077	0.21373682952592962	0.20014662649248902
KEGG_PATHWAY	gga04261:Adrenergic signaling in cardiomyocytes	49	1.0984084286034521	0.02273549527770102	ATP2A2, ADRA1D, ADRA1B, ADRA1A, PIK3CG, PPP1CC, RPS6KA5, PPP2R5E, AKT3, AKT1, SCN5A, PRKACB, CACNA2D1, TPM1, CACNA2D3, PPP2R5A, PRKCA, PPP2R5C, ATP1B1, CACNB2, PLCB4, CREB1, CACNB4, KCNQ1, AGTR1, CREB5, CAMK2D, CREM, ADCY2, CACNA1D, ADCY1, ADRB2, CACNA1C, ADCY7, PIK3R5, PPP2CA, PPP2CB, PLN, ATP2B4, PPP2R3B, PPP2R3A, ATP2B1, MAPK11, ACTC1, PPP2R2C, PPP2R2B, CALM1, KCNK2, CALM2	1501	129	5207	1.3176900154419016	0.9812889728479666	0.23136709900248684	0.21665589617573913
KEGG_PATHWAY	gga04625:C-type lectin receptor signaling pathway	35	0.7845774490024657	0.0242064397986349	ITPR1, PIK3R3, PIK3CD, ITPR3, CBLB, BCL10, PIK3R1, PIK3CB, IKBKB, PPP3CA, MAPK8, NRAS, PPP3R1, AKT3, PLCG2, AKT1, PCASP3, IKBKE, SYK, KSR1, LOC419429, PRKCD, NFATC3, NFATC2, NFATC1, MAPK10, MAPK11, CYLD, IL6, IRF1, MAPKAPK2, KRAS, CALM1, CALM2, MAP3K14	1501	87	5207	1.3955830212808318	0.9855813386642691	0.2326507825091021	0.2178579581877141
KEGG_PATHWAY	gga04216:Ferroptosis	16	0.3586639766868415	0.030580226017975658	ACSL1, ACSL6, SLC40A1, CYBB, ACSL4, ACSL3, SLC7A11, SAT1, GCLC, MAP1LC3A, LPCAT3, VDAC3, SLC39A8, GCLM, ATG7, ATG5	1501	33	5207	1.68194940746573	0.9953596127958205	0.2784410053215678	0.26073666394273987
KEGG_PATHWAY	gga00564:Glycerophospholipid metabolism	37	0.829410446088321	0.03379259593242035	AGPAT5, DGKE, DGKD, LPGAT1, DGKB, PLA2G6, LCLAT1, AGPAT3, SELENOI, AGPAT4, PLA2G4EL6, GPAT4, PLA2G4EL2, LYPLA2, PCYT1A, CHKA, PLA2G4B, MBOAT2, PLA2G4A, GPCPD1, DGKZ, PISD, PLPP4, GPAM, ETNK1, LPCAT3, DGKQ, LPCAT2, PEMT, GPD1L, PLPP3, LPIN1, LPIN2, PLPP1, DGKI, DGKH, CDS2	1501	95	5207	1.351092254286616	0.9973868010045013	0.29230595481543603	0.27372002705260484
KEGG_PATHWAY	gga04270:Vascular smooth muscle contraction	44	0.9863259358888142	0.0549791906258131	RAMP3, ROCK2, ITPR1, ITPR3, ADCY2, ADM, ADRA1D, CACNA1D, ADCY1, CACNA1C, ADRA1B, PLA2G6, ADRA1A, ADCY7, MYLK, GNA13, PPP1CC, PLA2G4EL6, EDNRA, CALD1, PLA2G4EL2, GNA12, PRKACB, MYH10, PRKG1, GUCY1A2, EDN1, PRKCH, EDN2, PPP1R12A, PRKCB, PLA2G4B, PRKCD, PLA2G4A, BRAF, PRKCA, ACTA2, PLCB4, ADORA2B, KCNMA1, AGTR1, MYH9, CALM1, CALM2	1501	120	5207	1.271974239395958	0.9999435898416239	0.45292380848884123	0.42412518482770106
KEGG_PATHWAY	gga04020:Calcium signaling pathway	78	1.7484868863483525	0.07712796656687715	CHRM2, ATP2A2, ADRA1D, ADRA1B, ADRA1A, GRM1, MYLK, FGF5, FGF6, PPP3CA, EDNRA, GRM5, FGF7, CAMK4L, PLCE1, NOS1, PRKACB, PDGFRA, PRKCB, HGF, F2R, PRKCA, NGF, PLCB4, STIM2, VEGFRKDRL, ADORA2B, AGTR1, PPIF, VDAC3, VDAC1, MET, CAMK2D, PDE1C, CHRNA7, PTGER3, ITPR1, CACNA1B, CXCR4, ITPR3, ADCY2, CACNA1D, ADCY1, ADRB2, CACNA1C, CACNA1E, ADCY7, CACNA1H, GNA14, GRIN2A, PPP3R1, PLN, ERBB4, PLCG2, DRD1, DRD5…	1501	232	5207	1.1663086677846952	0.9999990678689531	0.5642775232341346	0.5283986055718486
KEGG_PATHWAY	gga04914:Progesterone-mediated oocyte maturation	30	0.6724949562878278	0.07748108624558192	PDE3B, PIK3R3, PIK3CD, ADCY2, PIK3R1, ADCY1, PIK3CB, ADCY7, ANAPC10, STK10, RPS6KA3, RPS6KA6, MAPK8, RPS6KA2, CDC27, AKT3, AKT1, PRKACB, BRAF, CDC25A, MAPK10, CCNA2, MAPK11, CPEB1, CDK1, SPDYA, KRAS, CPEB3, CPEB2, CPEB4	1501	79	5207	1.3173496150245827	0.9999991275847283	0.5642775232341346	0.5283986055718486
KEGG_PATHWAY	gga04920:Adipocytokine signaling pathway	25	0.5604124635731899	0.08212981213947873	PRKAA2, IRS4, SLC2A1, PRKAG2, IRS2, CAMKK2, IKBKB, SOCS3, MAPK8, RXRA, AKT3, AKT1, CD36, JAK2, PPARGC1A, ACSL1, LOC419429, ACSL6, ACSL4, ACSL3, TNFRSF1A, MAPK10, POMC, PPARA, LOC107051846	1501	64	5207	1.355086192538308	0.9999996359519324	0.5642775232341346	0.5283986055718486
KEGG_PATHWAY	gga04370:VEGF signaling pathway	23	0.5155794664873347	0.08355249710356372	PRKCB, PLA2G4B, PXN, PLA2G4A, PIK3R3, PIK3CD, NFATC2, PRKCA, PIK3R1, PIK3CB, CDC42, MAPK11, PPP3CA, PLA2G4EL6, NRAS, PPP3R1, PLA2G4EL2, MAPKAPK2, AKT3, PLCG2, AKT1, KRAS, RAC1	1501	58	5207	1.37564612097682	0.9999997216357545	0.5642775232341346	0.5283986055718486
KEGG_PATHWAY	gga00514:Other types of O-glycan biosynthesis	18	0.4034969737726967	0.08480471447449421	GALNT7, POMT2, GALNT12, GALNT6, POGLUT1, ST6GAL2, B4GALT1, GALNT3, GALNT2, GALNT15, GALNT1, GXYLT1, LFNG, WBSCR17, C1GALT1C1, POFUT1, EOGT, OGT	1501	43	5207	1.452148180282912	0.9999997802732424	0.5642775232341346	0.5283986055718486
KEGG_PATHWAY	gga00561:Glycerolipid metabolism	23	0.5155794664873347	0.0983785686697152	AGPAT5, DGKE, DGKD, DGKB, AKR1E2, MBOAT2, LCLAT1, DGKZ, AGPAT3, AGPAT4, PLPP4, GPAM, GPAT4, DGKQ, LIPG, PNPLA3, PLPP3, LPIN1, LPIN2, PLPP1, DGKI, DGKH, PNPLA2	1501	59	5207	1.3523300850280604	0.9999999834350115	0.6303515696244715	0.5902714120182913
